# Supplementary material for: Unravelling Strain-Specific Modifications of Toxoplasma gondii tRNA and sncRNA Using LC-MS/MS
Source: Microbiol Spectr. 2023 Apr 10;11(3):e03564-22. doi: 10.1128/spectrum.03564-22 (PMC10269570; doi:10.1128/spectrum.03564-22)
Supplement: Supplemental file 2 — Table S2. Download spectrum.03564-22-s0002.xlsx, XLSX file, 0.9 MB [file spectrum.03564-22-s0002.xlsx]

## Sheet: Sheet1
Table S2. Global comparison of the gene expression levels (by FPKM values) of different T. gondii genotypes.
gene_name	RH_1	RH_2	RH_3	PRU_1	PRU_2	PRU_3	VEG_1	VEG_2	VEG_3
TGME49_200010	156.515	147.078	140.177	106.286	105.918	119.227	26.4646	25.5865	28.7917
TGME49_200110	0.137913	0.344441	0.290969	0.370636	0.752143	1.96364	1.31305	1.58619	0.587569
TGME49_200130	0.14202	0.716444	1.23508	0.851337	0.720835	0.199381	10.1917	9.53322	3.05077
MIC17C	1.92876	5.09846	5.28942	0.335531	0.341913	0.261544	2.86344	2.62803	1.2063
MIC17B	12.9582	20.3309	18.7612	6.16404	5.71641	4.07718	14.1084	12.9484	10.7246
MIC17A	68.84	86.1642	72.9304	38.823	35.7933	22.1631	74.5402	66.0736	59.3104
TGME49_200260	31.4668	30.5921	35.4182	32.0154	30.7509	36.0796	46.6811	44.3655	32.745
TGME49_200270	26.0801	32.7124	32.2345	26.0562	27.0468	29.5577	45.2412	42.2725	30.6876
TGME49_200280	26.7354	28.6119	27.0217	37.5618	38.7502	36.9448	38.8107	40.7747	42.3463
ROM1	94.6432	90.5846	94.1164	105.908	106.924	123.04	102.392	100.911	104.956
TGME49_200295	4.96889	4.95796	5.15264	5.81629	6.90517	4.9137	10.4324	9.77362	10.2094
TGME49_200300	1.53695	1.91975	1.8985	0.364703	0.271996	0.588012	8.91814	8.3118	7.92316
TGME49_200310	243.288	182.475	182.751	129.379	120.075	125.516	112.889	97.1831	88.7085
HXGPRT	155.892	87.5741	105.083	104.05	101.029	88.5312	60.3461	60.6797	40.4898
TGME49_200330	28.1527	28.199	26.0611	26.8334	26.6533	24.4325	26.9726	24.1193	35.8777
TGME49_200340	50.3093	30.9263	28.7068	14.0213	11.7837	11.037	12.5102	13.3955	11.9902
SUB3	48.1103	44.646	43.0339	37.2227	41.7283	41.2159	55.0697	55.4127	61.3738
TGME49_200360	1144.6	1268.52	961.351	869.424	822.244	897.178	754.792	666.168	832.089
TGME49_200370	25.1578	24.0586	23.6695	21.4951	19.9991	18.2678	31.3324	34.5502	28.2481
TGME49_200375	74.7088	102.093	96.5194	113.694	112.772	125.038	231.257	254.304	162.239
TGME49_200385	69.1878	78.8972	80.3423	64.9861	61.5174	70.7367	110.679	112.576	80.8658
TGME49_200400	38.474	34.3594	40.6827	55.4474	54.377	49.2033	43.6838	45.8159	46.3023
TGME49_200410	40.5837	28.6335	35.4534	43.3134	42.486	38.1291	29.1901	33.8316	33.3808
TGME49_200430	1.70778	1.76807	1.86793	5.62169	5.22591	4.64593	3.71009	4.04143	3.54874
TGME49_200440	7.03942	7.36181	8.02299	9.6253	9.6723	9.80366	6.95482	7.89432	7.00586
TGME49_200450	4.22891	6.57824	7.52323	4.74961	4.71554	5.08825	6.97608	7.11112	6.3672
TGME49_200460	16.0096	17.0692	18.1602	23.859	24.6301	22.4474	27.6405	28.5558	30.8027
TGME49_200470	45.0314	45.2707	49.5462	39.9947	41.4471	53.1509	57.3003	56.5076	53.1462
TGME49_200480	0.458636	1.5337	1.78734	0.270682	0.345714	0.113154	7.1353	5.36493	3.6043
TGME49_200590	24.6886	24.8662	27.383	21.7023	18.9572	26.1446	30.6058	27.9946	19.6696
TGME49_200595	15.191	44.7486	43.5304	0.70855	0.964229	0.433315	1.66845	1.306	1.32275
TGME49_200600	0.112425	0.055222	0.292893	0.390789	0.283514	0.236278	0.265071	0.53491	0
TGME49_200700	1.81005	2.40691	1.73439	11.3313	10.4012	9.66889	0	0.024129	0
TGME49_201100	0.62519	0.740734	0.722655	0.477011	0.441683	0.343586	0.704243	0.831108	1.0937
TGME49_201110	17.0677	16.5572	17.3151	14.958	13.0833	16.8267	15.2849	15.3608	11.2444
TGME49_201120	40.1933	32.1478	39.3729	56.4881	57.1524	45.3844	43.8181	47.0364	49.2423
ROP33	46.1025	39.1903	40.8644	48.8521	52.2917	55.7498	40.3855	41.5534	41.1861
TGME49_201140	14.1264	13.4406	17.0025	18.7882	18.6726	19.582	19.514	20.2278	21.1943
TGME49_201150	14.9599	15.4927	19.0242	27.0406	25.5339	22.2736	18.857	20.0247	14.3257
TGME49_201160	5.62945	9.21619	6.90842	1.40035	1.52857	1.2604	1.55372	1.2419	0.927986
TGME49_201170	118.773	121.14	93.7467	95.2923	98.2912	98.3938	88.8802	80.5796	126.338
TGME49_201180	31.3479	39.4912	43.5783	61.2691	57.955	57.3497	53.2471	53.7603	38.4456
TGME49_201190	10.36	13.5844	15.5621	9.63386	11.4178	12.6957	15.9675	13.972	14.4187
TGME49_201200	17.2011	15.9087	20.4006	19.244	18.4964	18.4523	16.1312	17.336	17.8086
TGME49_201210	6.61095	7.13556	8.48699	6.32662	7.13643	8.76252	8.71797	9.36715	8.48078
TGME49_201215	1.39898	1.49234	1.3659	1.48193	2.13851	1.29968	4.26698	4.10838	3.09663
TGME49_201220	5.04245	3.65843	4.76318	7.44588	8.16176	7.96392	12.9072	12.4784	12.6192
TGME49_201230	9.9064	4.36283	4.80695	20.2595	19.9273	7.86104	6.68651	7.1194	10.4655
TGME49_201240	5.89232	2.48016	3.37072	2.19388	2.43384	1.26537	1.55871	1.51914	2.30372
TGME49_201250	10.8985	10.7728	12.0756	7.14876	7.01329	5.03604	10.1402	10.3027	9.31822
ST3	111.077	125.605	136.566	102.303	113.033	141.749	195.165	196.34	184.659
TGME49_201270	8.36938	12.4589	13.0693	20.5415	19.4257	19.505	15.5359	15.616	11.1346
TGME49_201380	243.45	184.205	191.349	154.668	143.78	108.831	103.154	104.97	88.5763
TGME49_201390	735.979	757.485	652.757	415.665	395.314	451.089	684.734	629.344	713.317
SAP18	60.5664	56.8277	62.9056	45.736	47.2835	41.1358	53.8173	56.6954	63.7853
TGME49_201520	21.4331	18.8076	17.4268	18.8393	19.6683	17.8995	21.9425	19.6335	37.9732
TGME49_201630	59.9814	40.5731	42.8102	20.3449	21.0411	15.2713	29.193	25.2683	59.4466
TGME49_201640	0.159991	0.136975	0.179191	0.337683	0.287127	0.063413	0.707217	0.697754	0.761872
TGME49_201650	0.093755	0.017622	0	0.235094	0.141784	0.066124	0.231897	0.289715	0.581495
TGME49_201660	0.372984	0.335888	0.153261	0.188889	0.192011	0.014841	0.092802	0.115162	0.025752
TGME49_201670	6.29454	4.73843	4.70813	6.16167	5.87808	5.80313	5.41468	6.07778	3.05741
TGME49_201680	42.3941	53.857	56.1073	40.5302	41.0587	39.1512	47.0762	46.612	38.2579
TGME49_201690	5.46644	7.04753	6.73802	0.583616	0.497968	0.847291	1.22202	1.25382	0.572793
TGME49_201700	15.8097	11.0652	12.938	37.6313	35.7347	25.3527	24.1359	25.3932	21.2641
TGME49_201710	31.8466	24.2557	28.259	29.8616	27.5194	23.8486	25.0799	26.435	23.8198
TGME49_201720	9.24668	11.4201	12.602	8.7686	9.38241	8.40495	9.78765	9.99539	8.08756
TGME49_201730	0.479434	0.633702	0.837183	1.51739	1.42426	1.56314	2.61549	2.62261	2.7816
TGME49_201740	7.45134	7.31465	9.1544	19.4806	19.1527	21.9362	19.2656	19.4547	23.3857
TGME49_201750	0.34691	0.233124	0.562425	0.468234	0.134489	0.076653	0.277195	0.436619	0.419537
TGME49_201760	21.0581	16.6298	14.483	30.2547	31.4296	21.9094	19.1053	19.816	37.6234
TGME49_201770	17.598	16.2316	18.2308	11.4461	11.1753	13.49	20.827	20.8165	19.4258
TGME49_201775	4.91699	1.6904	2.13418	1.33752	0.967775	0.711442	1.45881	0.905601	0.685737
MIC2	1612.68	1829.7	1689.79	864.34	887.589	1210.56	999.263	1008.88	1123.36
TGME49_201785	257.604	324.825	289.374	148.906	174.743	190.967	209.087	199.109	221.363
TGME49_201790	48.9334	46.4124	50.0337	61.9365	65.2654	52.8677	63.8892	67.3417	70.0572
TGME49_201800	24.7813	19.1926	22.1465	42.8262	42.356	29.8576	26.8557	26.606	28.2574
TGME49_201810	11.5357	14.4445	14.1328	17.0055	18.5918	19.5891	32.5938	32.6795	26.332
TGME49_201820	17.3151	11.7892	13.1261	23.7778	23.333	22.2108	13.1731	14.5235	12.3648
TGME49_201830	11.3381	10.4089	8.9305	9.1568	8.46928	6.61631	8.68809	8.34526	7.12469
ASP1	22.8548	45.6471	43.3561	29.2089	27.9468	31.386	86.059	80.8102	43.2556
TGME49_201850	1.5003	2.85483	2.85992	5.76399	4.59092	4.10154	10.7788	8.9202	6.02672
TGME49_201860	67.3815	77.0643	55.9366	65.1992	78.3796	64.89	103.357	87.2366	156.629
TGME49_201870	7.13412	7.08411	7.41069	9.17838	8.57181	6.78958	7.48275	7.60962	8.38152
TGME49_201880	89.3088	91.1872	76.3104	71.0752	66.8155	68.9771	67.7473	60.3291	73.7675
TGME49_201890	0.145645	0.352163	0.425143	0.091932	0.058938	0.039608	0.14065	0.052409	0
TGME49_201895	0.081857	0.210697	0.098095	0.042916	0.021624	0	0.037711	0.06	0
TGME49_201900	16.82	16.1829	18.8969	12.0157	11.7127	12.1878	22.0668	20.6967	21.7521
TGME49_202010	39.2953	17.3716	20.6026	23.9386	22.7245	20.731	30.4659	31.6785	18.9308
TGME49_202020	2.16975	11.6033	13.7265	11.1784	8.38735	1.03104	175.458	152.478	51.7522
TGME49_202025	0.348586	1.55462	1.90971	1.85238	1.25574	0.167882	18.9885	16.629	5.37003
TGME49_202030	12.8013	11.8733	12.8238	3.65325	3.57279	3.16724	38.4826	37.5012	22.5062
TGME49_202040	26.5559	20.9768	20.3853	35.1514	32.9498	22.7859	23.1925	22.1979	27.1643
TGME49_202050	4.46743	1.58267	1.76671	20.4344	18.0365	13.6442	6.08879	7.19173	4.27126
TGME49_202060	1.28629	0	0	0	3.46876	0	0	0	1.28797
TGME49_202065	1.08997	0.70213	0.518212	1.83075	1.60544	1.2901	1.22282	1.13719	0.683259
TGME49_202070	2.62053	2.63297	3.19427	4.912	4.51261	3.89321	3.45101	3.38208	3.1644
TGME49_202080	12.1093	11.8359	13.688	18.1111	17.4891	19.099	16.673	17.0068	17.3247
TGME49_202090	0.607183	1.06416	0.96189	0.302679	0.144063	0.110521	0.915329	1.03088	0.623455
TGME49_202100	0.790694	0.850396	0.633158	0.221759	0.321667	0.098087	0.615375	0.294685	0.149455
TGME49_202110	0.020919	0.06699	0.128368	0.386667	0.355402	0.448062	0.257463	0.119812	0.193321
TGME49_202120	10.7547	9.67012	10.38	9.62861	9.66445	9.07106	12.1397	12.4577	12.2733
TGME49_202140	0.165182	0.650694	0.352631	0.599695	0.632857	0.670359	14.2234	11.7715	3.65097
TGME49_202160	20.1969	21.3951	26.2829	18.5267	18.3089	24.3138	15.0165	16.461	14.0691
TGME49_202170	9.08052	9.70041	9.50168	17.1795	17.7216	16.6379	13.7133	12.4312	11.2533
TGME49_202180	2.35897	4.40797	4.62075	7.11881	7.23184	7.61736	4.26295	3.8749	3.85799
TGME49_202190	5.50349	6.6058	7.11678	11.1877	11.5014	12.8688	12.6403	13.0777	14.2566
TGME49_202200	28.6918	25.0007	21.5363	13.6434	13.7536	11.2759	20.5912	19.8549	38.9885
TGME49_202205	0.286335	0.607275	0.468042	0.206611	0.09837	0.117912	0.192603	0.084824	0.149293
TGME49_202210	0.075517	0.083595	0.215271	0.068937	0.02823	0	0	0	0
TGME49_202220	12.5633	9.42809	9.28716	12.7721	12.3952	9.98159	6.88197	7.07618	14.4216
HDAC5	19.8959	16.3921	20.3928	26.7611	26.0008	23.9024	23.9028	23.6472	25.6122
TGME49_202240	5.24221	5.4457	6.57262	8.33728	8.03096	6.3331	6.99341	7.24643	9.22027
TGME49_202250	14.5037	16.3292	19.0432	41.1563	41.562	41.0321	16.9443	18.0165	20.349
TGME49_202255	7.60606	5.55922	6.14038	2.81409	2.49262	2.58523	0.711198	0.915464	1.05469
TGME49_202260	0.184138	1.02616	0.79025	0	0	0	0	0	0
TGME49_202280	0.151879	0.764212	0.931475	0.219291	0.320716	0.416018	1.9641	1.85204	0.899588
TGME49_202285	0	0.073889	0.098227	0.099926	0.09863	0.203463	0.465459	0.438515	0.180047
TGME49_202290	7.66411	8.85786	8.43526	8.07738	9.09541	10.2728	12.4655	12.4495	9.87527
TGME49_202300	27.6922	27.7306	25.5634	8.72486	8.47629	7.47681	13.9903	14.2203	11.9697
TGME49_202310	40.5528	31.7188	31.4287	20.0146	20.52	23.94	42.2736	38.9366	47.3789
TGME49_202330	0	0	0	0	0	0	0	0	0
TGME49_202340	0.156288	0.598276	0.512215	0.159568	0.048709	0.156994	0.042564	0.143819	0
TGME49_202350	23.5769	23.8458	27.032	10.7562	9.93467	9.84866	17.0751	16.2084	14.4227
TGME49_202360	7.24691	9.55024	11.8798	3.57557	3.53291	4.31214	3.83301	4.86495	3.73481
TGME49_202370	32.7056	35.2281	37.3926	16.2586	16.3402	20.9152	19.2394	18.6531	18.2439
TGME49_202375	2.6776	4.81281	5.7333	4.41205	4.7563	7.57464	3.92556	4.2697	2.79748
TGME49_202380	23.6065	23.1189	25.0015	23.2089	23.0034	20.7906	35.5053	33.6578	34.2065
TGME49_202390	28.7927	22.3428	19.6419	60.2906	57.5245	47.1946	27.0498	27.9722	44.8424
TGME49_202400	0.252019	0.268976	0.25399	0.129009	0.275995	0.098587	0.216882	0.270464	0.53944
TGME49_202410	8.67571	9.07281	9.91165	15.0661	14.7525	13.4468	13.584	13.4599	13.9848
TGME49_202420	3.32083	2.72923	2.57621	2.82834	2.96944	3.39554	3.86131	3.72648	5.59801
TGME49_202430	5.44698	8.08463	7.14989	2.50342	2.60833	1.98418	14.8354	12.7868	8.38701
TGME49_202440	8.17612	8.24452	7.66695	1.35048	0.745101	0.76717	2.98368	2.46138	1.51348
TGME49_202445	2.16528	2.85621	1.94808	0.118645	0.154603	0.075641	0.464778	0.447811	0.446601
TGME49_202450	42.89	33.461	33.1084	23.2896	25.2913	21.8175	32.4292	31.9512	31.0529
TGME49_202460	7.01629	7.34291	7.19319	3.78766	4.42701	4.0601	4.89973	4.60575	8.19789
TGME49_202470	21.1695	24.6926	25.0692	25.3621	27.0622	29.114	27.7352	28.2049	28.5993
TGME49_202480	22.155	23.0646	29.2076	38.5758	38.8646	43.0409	32.9233	33.8987	34.1587
AP2VIIA7	7.73133	7.40741	9.60107	12.4737	11.0875	10.251	15.8693	16.5018	17.9734
TGME49_202500	50.1916	53.887	46.2627	65.1489	78.5913	71.4138	69.8935	67.4883	133.642
TGME49_202510	3.2538	4.0011	3.99881	7.58955	6.32848	6.96286	10.5365	10.0967	11.0118
TGME49_202520	48.1125	39.5039	44.4868	73.466	74.3361	70.0161	71.3434	73.7759	69.3625
TGME49_202530	38.9437	33.0872	36.2239	74.9475	72.7283	55.8627	39.9453	42.4561	31.3437
TGME49_202540	32.4236	32.3911	41.072	36.9052	39.8232	41.5839	40.0613	42.02	43.1694
TGME49_202550	12.6842	10.0864	12.5683	6.49568	5.97346	6.15397	5.3602	5.54774	6.45597
TGME49_202568	32.0254	39.881	48.281	25.7658	31.8099	34.9878	30.0242	31.511	45.1344
TGME49_202572	8.96732	8.18324	9.48734	2.72472	2.48367	2.42028	3.2365	3.65113	4.09818
TGME49_202580	26.7698	16.6904	17.5831	40.0146	39.2854	52.277	15.0294	15.2084	10.9813
TGME49_202590	18.4077	17.747	18.9841	9.92622	11.0355	14.3539	13.9804	14.5098	14.2911
TGME49_202600	0.264898	0.127982	0.567146	0.393867	0.169913	0.273491	0.301214	0.334267	0.298604
TGME49_202610	79.0067	93.7377	94.4626	50.1661	53.1202	60.5322	67.1961	69.0583	73.4603
TGME49_202620	326.255	260.113	242.58	156.776	153.918	222.823	145.966	137.535	157.808
TGME49_202630	36.5812	33.4147	39.5266	39.2744	43.3165	44.083	41.7755	40.9381	44.1568
TGME49_202640	1.09815	1.70411	1.97982	2.66973	2.62138	2.47622	1.33185	1.59701	1.57403
TGME49_202650	3.00948	2.71187	3.33743	27.2245	30.1673	25.4923	16.3646	17.4311	16.0946
TGME49_202680	61.6086	42.3969	42.7914	59.6618	57.8131	50.2818	51.1565	53.0891	56.2081
POLR2I	22.9954	24.0747	27.8213	16.3671	16.6054	20.9977	28.2043	30.2217	28.5853
TGME49_202700	10.7581	13.0357	14.4248	10.7988	12.611	11.6987	13.5717	14.2563	14.1105
TGME49_202720	1.53019	2.20418	2.84294	2.34649	2.24171	2.6708	3.70968	3.86756	3.40689
TGME49_202730	1.59563	1.5117	1.75969	2.19176	2.27152	2.30938	1.38064	1.62883	3.08934
TGME49_202735	0	0	0	0.046204	0.173872	0.041873	0	0.090576	0
TGME49_202740	5.43346	6.01766	7.56886	5.95876	6.06258	4.62324	5.6432	6.28742	7.3772
TGME49_202750	9.15473	10.5455	13.0628	26.7794	28.03	28.1257	15.3472	16.5974	16.6774
TGME49_202760	13.8786	20.2724	21.94	14.7302	15.7197	15.8593	13.816	14.9144	12.9246
TGME49_202770	139.793	120.545	142.654	171.538	191.835	190.276	182.693	184.637	161.716
ROP25	91.5762	89.431	101.8	115.52	117.267	137.683	110.347	117.182	104.645
TGME49_202790	27.4658	22.6033	26.4407	19.0362	16.5035	16.1789	15.4957	15.3073	16.2314
TGME49_202800	6.69182	8.13801	9.47627	11.1681	12.5164	14.5235	13.1959	14.4597	10.466
TGME49_202810	13.689	18.8095	22.7982	33.7857	41.5042	41.5191	23.694	24.5381	21.8965
TGME49_202820	28.7642	28.3928	30.738	22.6842	23.053	25.4333	28.4553	30.3435	28.4745
TGME49_202830	66.4751	76.9914	70.3359	49.4129	52.4621	88.8965	91.3997	84.4618	81.3884
TGME49_202840	140.632	128.467	147.59	139.628	146.1	138.947	126.465	128.604	142.552
TGME49_202850	3.09172	3.84539	3.99108	4.25707	4.46866	3.46327	5.99486	6.52127	6.30517
TGME49_202860	19.1535	22.6892	22.6007	20.1097	24.5696	31.3882	26.6551	26.2804	25.2415
TGME49_202870	23.1319	25.6184	26.864	16.6407	17.4601	21.7471	23.0615	23.6337	22.2042
TGME49_202880	8.7053	7.75495	9.24474	2.59732	2.67713	3.31307	4.36765	4.39627	2.82636
TGME49_202890	70.1121	76.0098	75.5937	33.0112	33.6156	39.3719	54.6762	54.8934	53.1311
TGME49_202900	6.38474	11.8189	12.2258	15.0656	14.026	14.0257	20.4724	20.9094	10.1643
TGME49_202910	0.005805	0.0046	0.005959	0	0.000298	0	0.000452	0.001043	0.000337
TGME49_202920	7.08685	6.8333	7.08857	11.3118	10.4358	9.2415	11.3128	11.4441	10.1757
TGME49_202930	10.3643	8.09827	8.60067	15.8702	13.2027	10.7773	10.9835	10.7911	5.91904
TGME49_202940	21.6047	22.5214	19.5564	40.8679	38.3368	45.1274	26.6073	26.2749	21.512
TGME49_202950	14.6559	15.4774	17.9739	10.8675	10.9028	9.46649	9.90034	10.0871	10.7984
TGME49_202960	0	0	0.000413	0	5.7e-05	0	0	0	0
TGME49_202970	1.47835	1.55091	1.65237	157.56	161.611	188.426	61.9104	61.4939	63.9183
TGME49_202975	4.73695	4.00497	3.96836	2.89991	2.64007	2.00011	2.56616	2.6874	2.59083
TGME49_202980	9.08958	12.9089	15.0635	22.0485	20.9691	20.8614	13.7488	14.9216	10.2581
TGME49_202990	0.03515	0.148968	0.234951	0.225629	0.232714	0.116241	0.231379	0.41127	0.474552
TGME49_203000	0.183092	0.076348	0.161288	0.103336	0.188409	0.044385	0.086734	0.075153	0.249149
TGME49_203010	8.97894	6.53883	6.11151	7.49558	6.88775	6.79253	5.58937	5.67155	8.49846
TGME49_203020	8.04432	8.18187	9.03489	4.32754	4.53234	5.65311	7.6988	8.17808	6.22087
TGME49_203030	25.9868	24.9419	26.2086	35.4066	34.4314	36.0839	48.7684	44.9693	44.0557
TGME49_203040	19.7693	20.4868	22.1749	16.7925	16.2659	16.5411	18.5794	18.8379	17.5421
AP2VIIA6	41.6058	32.3849	33.219	43.2972	38.849	46.8451	31.0512	33.0678	22.5895
TGME49_203060	263.304	167.693	183.349	166.666	157.551	191.895	148.549	145.916	129.893
TGME49_203070	3.79335	3.05536	2.69143	1.9456	1.86117	1.53143	3.50728	3.78884	3.41984
TGME49_203080	28.4629	24.0391	22.856	17.4468	16.0275	15.8175	28.6492	25.6382	23.9763
TGME49_203090	2.80869	2.13184	2.23515	0.633744	0.556066	0.367416	1.23488	1.54217	1.49612
TGME49_203100	1.8533	2.029	1.32279	0.788802	0.743679	0.170255	1.21549	1.57601	1.42643
TGME49_203110	0.099497	0.119239	0.180521	0.024267	0.054893	0.025911	0.053603	0.123915	0.356524
TGME49_203120	13.2691	10.0238	11.5173	3.23344	2.12659	2.46364	6.76313	6.25847	6.20992
TGME49_203135	0.05832	0.075403	0.071602	0.093473	0.085458	0.096652	0.170707	0.162309	0.140588
TGME49_203150	10.3472	9.18312	10.9477	14.5172	14.394	15.4295	13.3729	15.1325	13.6969
TGME49_203160	18.7823	17.9304	18.2509	37.6143	39.4142	38.4258	29.2933	29.9575	31.0251
TGME49_203170	8.44973	8.43373	9.34315	16.7091	17.3374	10.989	19.0255	18.138	21.1353
TGME49_203175	0.836917	1.4119	0.927277	2.71141	1.97175	1.29466	1.69282	1.2912	1.26296
TGME49_203180	2.93331	2.41435	3.34618	7.26461	6.54127	5.18236	5.91133	6.26187	6.022
TGME49_203200	0.350505	0.332303	0.379025	0.337288	0.380646	0.148099	0.38169	0.382323	0.436905
TGME49_203220	25.2993	24.9082	26.3526	23.4904	25.0501	25.9392	28.9278	32.2003	30.7066
TGME49_203230	6.17443	6.9457	7.74428	2.58114	2.48186	3.26841	2.05841	2.03099	1.24387
TGME49_203240	32.9113	32.7485	32.1089	28.7245	30.2166	33.7638	23.6574	23.2684	19.2956
TGME49_203250	0.669533	0.414296	0.534019	0.662618	0.58875	0.377067	0.563028	0.56176	0.789699
TGME49_203260	3.68231	4.32823	4.9384	6.28493	6.16958	6.32356	5.18083	5.75759	4.92482
TGME49_203270	5.08962	5.43594	6.50238	8.82983	9.74844	10.9219	10.159	10.9667	8.41146
TGME49_203280	20.4892	18.8738	19.3565	20.0282	20.4249	20.2348	25.5279	24.688	25.1973
TGME49_203290	47.0671	58.3887	52.7157	107.727	99.3707	80.9553	122.288	106.694	57.7941
TGME49_203300	145.698	90.4016	111.653	182.68	181.314	82.4733	88.9013	94.5973	167.679
GRA7	1128.41	1177.73	958.94	870.25	857.303	1031.65	694.866	642.496	751.049
TGME49_203320	12.7667	11.67	15.4111	21.402	19.9772	16.0259	20.669	23.0687	22.8603
TGME49_203330	1.33358	1.4098	1.05958	1.2903	1.05672	0.77737	0.783228	0.67298	1.30769
TGME49_203340	0.416427	0.451613	0.561118	0.18057	0.04868	0.066244	0.054416	0.134159	0.316967
TGME49_203350	6.59593	4.42945	4.94825	8.19004	8.37413	8.25979	10.601	10.9073	7.83684
TGME49_203358	34.0867	32.4439	39.3132	74.4257	81.6728	61.4228	55.3166	56.4927	58.3584
TGME49_203362	22.0015	20.5956	19.8225	21.8062	21.9887	22.2728	18.817	18.9507	16.3687
TGME49_203370	35.0543	29.7632	32.226	39.9946	36.6431	38.9627	34.6008	36.1139	27.3306
TGME49_203375	0.248565	0.265954	0.185168	0.194159	0.215786	0.139204	0.384767	0.410979	0.877464
TGME49_203380	25.2555	27.7391	28.4837	12.3861	12.4288	13.697	22.664	22.8423	26.2701
TGME49_203390	29.8238	27.2208	27.7526	67.7075	69.7137	64.1113	44.9461	46.7062	66.7861
TGME49_203400	17.3785	25.0048	24.931	11.7251	13.4732	17.7041	19.0292	18.1471	19.6208
TGME49_203420	8.87234	10.8688	12.9688	4.00874	3.81052	5.4955	6.83607	6.65356	7.10193
TGME49_203430	12.9017	15.7489	19.5427	8.75208	9.76909	8.11714	17.8078	17.4261	15.1145
APC10	1.23825	1.95742	2.30307	1.97403	1.28715	1.592	3.43787	3.73955	3.11321
TGME49_203450	2.84565	7.06819	5.71931	4.37711	4.98097	6.7604	9.4436	10.0982	9.70744
TGME49_203460	7.87322	8.3047	8.38077	8.19562	9.31004	12.4417	9.10521	8.13656	8.75552
TGME49_203470	0.025509	0	0.02182	0	0.021435	0	0.020733	0	0
TGME49_203480	17.8407	15.8601	23.645	15.475	15.8957	16.5465	11.0623	12.3288	12.3528
TGME49_203490	11.3286	13.3068	13.6848	16.2752	14.01	15.0737	17.8697	18.3137	14.8668
TGME49_203500	0.117166	0.229232	0.250567	0.155788	0.076465	0.048874	0.118086	0.135953	0.303443
TGME49_203505	0.207165	0.404989	0.326083	0.120445	0.207708	0	0.407613	0.200031	0.46408
TGME49_203510	35.4661	28.8369	33.0646	43.4332	44.6154	36.9677	43.2594	47.038	48.4451
TGME49_203520	11.5426	11.6135	12.272	8.71311	8.20313	8.50198	9.26183	9.90615	7.16524
TGME49_203540	246.746	185.396	201.767	111.264	110.098	117.713	136.357	142.317	151.141
TGME49_203560	122.787	115.262	119.29	50.7733	54.8286	65.1562	83.7332	78.9578	92.5072
TGME49_203570	0.308765	0.491508	0.601044	0.063987	0.082117	0.046107	0.445928	0.396647	0.223851
TGME49_203580	0.477376	0.659931	0.955667	0.205011	0.197379	0.051854	0.148376	0.066331	0.224532
TGME49_203590	1.60197	0.664041	0.528958	1.22859	1.12864	0.477124	2.36897	2.34779	2.4362
TGME49_203600	34.9603	28.922	29.6985	30.478	29.6702	32.3608	28.1475	27.4727	21.5561
TGME49_203610	60.2332	48.095	58.1119	23.9831	23.1931	32.9557	33.7744	33.6169	33.1747
TGME49_203620	13.2444	11.0732	12.6889	7.39753	6.51214	7.07569	9.75845	10.3713	7.41011
RPL44	1246.94	1819.63	1387.77	738.846	604.414	562.295	418.984	361.142	487.802
TGME49_203665	0.827653	0.544811	0.707124	2.19134	1.95281	1.48601	1.92995	1.98963	1.79895
TGME49_203682	14.8558	17.351	16.5579	6.46965	4.12046	2.75773	3.53096	3.07401	3.61863
TGME49_203685	13.9053	14.678	21.6798	0.513479	0.163393	0.251839	2.29352	0.706019	1.01055
TGME49_203688	6.86247	19.9666	25.6994	2.28785	2.89404	2.04206	2.57913	2.72497	2.28912
AP2VIIA5	22.5026	20.7089	24.5421	25.5923	25.7492	25.0977	26.3965	28.3644	28.7414
TGME49_203700	5.38393	6.10539	5.24252	13.4322	12.1243	11.75	10.7191	10.7124	10.0251
TGME49_203705	0.628541	0.982516	1.35706	1.38308	0.616225	1.05462	1.63101	1.38965	1.52317
AP2VIIA4	4.04448	4.81853	5.81741	13.126	11.8256	9.57091	10.5411	11.7373	7.99028
TGME49_203720	3.92005	10.9563	11.5406	14.6961	13.1073	8.80694	66.339	55.9934	28.0027
TGME49_203730	10.4221	13.5173	15.7514	7.06174	7.71445	7.87962	10.4554	11.2738	8.49182
TGME49_203735	4.82874	4.82099	5.5415	2.85102	2.67396	3.06539	3.75382	4.37616	2.96717
TGME49_203740	26.4306	31.0322	29.4174	16.5786	14.0507	17.2355	25.848	24.9943	33.3272
TGME49_203750	13.4307	12.9406	15.8178	4.02899	3.94067	3.94617	5.90149	6.37306	5.72047
TGME49_203760	14.994	20.3021	25.1731	10.7627	10.7345	16.7218	15.5566	16.3427	12.3195
TGME49_203770	3.96674	2.38894	2.15392	4.84972	4.91545	4.48217	7.19927	7.80517	5.22181
TGME49_203780	29.1537	21.2672	24.3468	23.5769	24.3126	27.4046	24.6139	26.1237	20.1
TGME49_203790	22.8037	25.8017	23.6236	21.4166	20.7097	19.335	36.4809	33.8557	47.6921
TGME49_203800	2.43551	1.11104	0.919469	9.40617	8.82859	4.87111	5.38974	5.67176	4.40804
TGME49_203810	60.6491	42.1058	44.0872	50.9611	52.8766	53.3166	67.0939	66.3208	63.4221
TGME49_203815	37.3408	28.6767	24.0056	25.4882	27.843	18.2184	13.143	10.4088	17.4473
TGME49_203820	32.288	30.5947	29.5685	32.77	32.8479	31.0664	44.6959	47.2228	40.8214
TGME49_203830	3.33048	2.71303	3.0684	3.99912	3.93954	2.66543	2.16878	2.33527	2.58115
TGME49_203840	16.0341	13.1492	18.4332	25.3515	24.6862	21.7094	18.1584	19.8196	15.2881
TGME49_203860	17.0236	17.6953	16.5345	12.8962	12.8835	12.7979	14.1737	15.6842	13.9248
TGME49_203870	26.1426	25.4201	26.5047	30.0396	29.4749	27.2214	20.1103	21.4307	23.3781
TGME49_203875	20.8915	17.8269	18.3165	17.2776	15.4319	14.8276	19.1654	17.6669	13.6251
TGME49_203880	36.548	38.7915	39.2388	37.6357	38.2193	49.5724	51.4583	50.6189	49.616
TGME49_203890	3.29646	2.83006	2.20745	1.85129	1.61962	0.883004	4.43096	4.04797	6.70095
TGME49_203900	0.170459	0.13197	0.116982	0.08148	0.116272	0.067483	0.134632	0.167142	0.306035
TGME49_203910	20.194	20.713	22.9608	23.7014	24.6055	25.5443	31.6597	31.7216	31.6008
TGME49_203930	15.8168	13.9383	12.8573	16.1164	16.5986	13.3931	20.9607	19.7397	46.3145
TGME49_203940	3.30505	4.30091	5.17462	3.40893	3.6459	4.518	5.71665	5.66981	4.40536
TGME49_203950	15.3533	18.3985	24.0749	21.5529	21.1736	19.3805	20.1148	20.8317	24.4694
TGME49_203960	15.0073	13.7645	15.0653	8.56546	8.69212	8.63061	12.5988	11.5074	12.8206
TGME49_203970	1.63699	2.57109	2.57835	3.91026	3.59761	3.45343	3.55712	3.41322	2.8519
TGME49_203980	102.623	85.2799	96.7828	124.32	131.514	125.608	123.428	133.293	114.937
TGME49_203985	4.15822	2.49342	2.76595	0.497968	0.579721	0.648598	0.663197	0.971379	1.10875
ROP12	25.053	25.425	21.8003	8.39684	8.31048	10.7541	15.596	14.6277	19.2553
TGME49_204000	10.1348	6.90085	5.51864	14.0847	12.2496	12.9246	17.6485	16.5405	12.7677
TGME49_204010	11.9797	9.83009	8.5256	15.9727	13.7858	12.5137	16.5751	15.2745	11.6818
RPL8	385.083	424.502	365.155	385.349	317.912	266.653	227.27	197.924	233.385
TGME49_204040	21.4674	19.2559	21.1558	9.37946	9.76683	8.87164	12.6979	12.6378	10.3842
TGME49_204045	5.20047	2.27101	3.04572	2.49386	2.57293	1.93847	4.06384	4.52031	3.8688
SUB1	918.765	1556.83	1417.6	512.167	568.547	829.009	1058.74	1077.27	1049.7
TGME49_204055	18.9969	15.7137	23.9665	22.6415	25.5891	21.8093	35.2904	34.9729	30.0704
TGME49_204060	46.4173	50.5128	58.8655	62.2431	62.157	55.1535	84.6772	87.395	78.4726
TGME49_204070	58.6276	62.0737	60.6568	79.477	88.69	85.9826	93.9388	93.7556	82.7529
TGME49_204080	53.5461	57.1475	63.2406	45.2642	44.6087	47.7025	31.6706	34.0584	29.6171
TGME49_204090	6.71975	8.56917	8.54845	3.66505	2.49871	2.91003	5.80431	5.41253	5.65249
TGME49_204100	16.4229	15.7044	18.5775	24.0555	24.3809	20.9003	20.8551	23.5502	22.8255
TGME49_204110	11.6832	14.5183	15.4035	18.0574	20.0157	16.3562	21.4416	22.5571	21.8461
TGME49_204120	24.3263	28.661	27.3643	16.6078	17.0981	20.0151	26.7747	27.4253	23.7842
PLP1	248.849	254.009	237.36	192.52	200.797	244.881	226.699	223.036	253.085
TGME49_204140	3.77616	3.69803	4.14811	7.45197	7.90861	4.20539	7.63106	8.09155	10.2413
TGME49_204150	13.2759	12.2535	12.1504	13.6631	14.4802	12.4282	14.8043	15.504	14.3534
TGME49_204160	30.3251	23.474	31.0016	38.3038	39.1069	34.1916	39.3963	40.4957	41.7676
TGME49_204270	8.26957	6.42846	5.78899	41.0143	39.9366	33.0104	11.3551	13.0085	18.6344
TGME49_204280	17.2689	15.0301	17.5532	42.8163	45.5162	46.3897	43.0641	47.2092	45.2989
TGME49_204290	0.637446	0.262348	0.599458	2.03992	1.89509	1.22274	1.85695	2.08923	1.21525
TGME49_204300	0.390787	0.201131	0.34696	3.30087	3.00219	2.02327	3.54132	3.44876	1.57408
TGME49_204310	30.0842	26.7773	34.7406	52.3624	52.2275	48.9075	46.7503	51.0583	42.0045
TGME49_204315	8.90804	11.0939	12.3385	12.0019	11.2766	15.3772	13.2595	12.9283	12.4671
TGME49_204320	54.6554	41.8187	36.4341	35.1386	28.1183	27.2242	27.5084	26.78	24.8305
TGME49_204325	7.63449	3.60482	3.2901	0.683208	0.521502	0.527655	1.05785	0.968653	1.58301
TGME49_204330	9.44744	4.3266	4.02992	0.627492	0.702326	0.337673	0.93367	1.04711	1.21414
TGME49_204340	180.675	158.945	153.136	94.864	94.691	121.551	160.655	161.624	146.074
TGME49_204350	1.42336	1.41481	1.35372	4.31907	4.17212	5.20087	6.49513	6.64541	5.91731
SUB4	4.45193	8.06992	8.56514	4.96571	5.22034	6.41823	6.26336	6.53164	4.75992
TGME49_204370	53.143	47.2765	44.1232	45.8824	41.1799	38.4031	43.1037	44.9408	39.1518
TGME49_204380	15.1971	13.8955	15.6137	6.56204	6.56461	5.98805	8.85584	9.6248	6.94154
TGME49_204390	5.18422	6.52765	7.52125	6.8142	7.5499	6.73496	9.38157	8.80318	8.53044
TGME49_204395	3.82226	4.81014	4.34898	7.83092	8.59603	7.74694	7.36688	7.6493	7.46574
TGME49_204400	168.4	136.232	137.71	203.872	185.375	166.417	116.181	117.236	106.094
TGME49_204410	10.4676	10.7771	12.6113	16.2915	16.2608	15.3138	20.547	20.7007	17.245
OWP1	21.6292	30.9239	32.0056	7.79865	6.85296	4.4138	28.9377	24.2382	14.4787
TGME49_204440	5.69317	8.64423	9.90174	43.9391	45.7756	82.6014	22.8859	22.7401	14.7644
TGME49_204460	0.804473	1.89977	1.92719	0.698195	0.583105	0.209207	0.439138	0.493463	0.254766
TGME49_204468	0.032354	0.087722	0	0	0	0.020253	0.025771	0	0.061251
TGME49_204472	0	0	0.041794	0	0	0	0	0	0
TGME49_204480	33.9729	31.6545	31.6002	44.6368	44.5506	47.341	31.4875	32.0729	27.6854
TGME49_204490	44.9196	55.3794	48.0029	34.7025	43.3313	41.4083	39.5328	40.077	35.9666
TGME49_204500	8.9833	4.90609	5.0622	7.23031	6.3277	4.0294	6.13748	5.48079	4.59458
TGME49_204505	8.67183	4.91392	5.47697	1.30573	1.50477	1.27927	0.708002	0.636263	0.878123
TGME49_204510	44.3251	37.2675	35.8391	27.9415	27.6968	31.9984	18.7875	19.6154	23.0712
TGME49_204520	40.1535	32.6994	29.4223	25.6351	25.1405	27.5738	24.5029	24.8946	22.9053
MIC11	1135.84	1297.94	1034.08	712.615	652.485	770.409	595.759	544.439	614.004
TGME49_204540	5.53252	4.65536	5.04061	9.00865	8.4124	7.02039	12.8536	13.5338	11.0155
TGME49_204550	13.7895	12.3079	12.2597	5.62356	4.74183	5.77062	16.2751	15.9832	14.2482
TGME49_204560	0.045445	0.056153	0.080654	0.053062	0.02137	0.029664	0.175052	0.135156	0.131387
TGME49_204870	0.393764	0.471967	0.218856	0.098002	0.161744	0.065799	0.652991	0.698087	1.32517
TGME49_204880	11.2499	8.1961	7.69507	6.96721	7.47944	4.64407	6.05674	5.43157	12.9527
TGME49_205000	38.5087	29.3559	28.2361	39.4993	36.4302	29.6162	38.845	38.2984	39.7339
TGME49_205010	37.235	36.6392	42.8776	31.4185	31.8203	29.4084	33.437	35.2831	34.5361
TGME49_205020	4.99091	3.09664	2.84001	7.63051	8.02327	8.54173	10.4952	10.7057	10.2142
TGME49_205030	57.7879	40.9642	38.9139	51.1812	50.9712	49.0797	80.229	79.5647	66.1029
TGME49_205040	29.9484	27.2355	33.0589	39.4739	40.5337	42.8	51.3418	55.1282	50.8417
TGME49_205050	41.2819	40.2717	44.1116	44.3429	47.4382	52.0172	77.4074	81.5362	72.6804
TGME49_205060	21.8489	15.8576	15.3149	7.2369	5.90083	7.32448	14.6732	13.0494	12.0741
TGME49_205070	0.279344	0.305134	0.353279	0.079951	0.111196	0	1.37712	0.671638	1.19155
TGME49_205080	0.543713	0.655466	0.567629	0.293141	0.072518	0.077481	0.464903	0.79854	0.923661
TGME49_205090	0.782093	0.723364	0.582948	0.345228	0.362945	0.137387	0.45406	0.373605	0.294671
TGME49_205100	2.35189	2.77096	2.80713	9.17675	9.05596	11.7889	7.05326	6.69816	6.56515
TGME49_205110	6.9801	7.72308	7.78996	32.6879	31.6431	38.3601	16.6311	17	16.0407
TGME49_205120	6.34154	8.61363	10.5716	8.6254	9.21672	9.27299	6.29687	7.45914	4.31498
TGME49_205130	18.6484	16.1753	19.4873	22.4902	22.1989	20.912	18.0964	18.9514	18.4787
TGME49_205140	0.779558	0.789407	0.599809	0.958892	0.804777	0.416869	0.451282	0.396282	0.475696
TGME49_205150	8.82309	9.39306	9.89729	31.9017	33.797	25.2342	7.58883	7.4532	5.22432
TGME49_205160	8.24186	8.56011	8.85707	18.1192	17.7385	14.4557	10.786	11.3105	10.6512
TGME49_205170	316.933	146.085	131.823	260.522	197.211	127.81	157.364	159.723	114.568
TGME49_205180	100.739	71.8227	67.715	58.8555	56.5704	53.5781	61.298	62.672	59.8916
TGME49_205190	18.3102	16.4858	18.5726	30.9216	30.4555	28.2213	26.5049	28.6661	22.8617
TGME49_205200	36.1945	34.3361	33.9856	30.7031	31.6178	35.8849	35.4311	37.1277	23.9593
TGME49_205210	19.2052	9.4296	8.51385	20.9467	18.6065	15.0528	12.8836	12.5913	8.33468
TGME49_205220	28.806	28.3246	32.8426	27.0426	29.2609	24.8398	30.0444	31.9504	30.9819
TGME49_205230	3.69657	3.0439	2.81603	2.42168	1.7418	0.892176	1.42306	1.28402	1.33541
TGME49_205240	11.4061	14.3813	17.4994	9.0589	9.22477	12.5511	13.4377	13.8145	10.1152
ROP18	46.721	76.8238	59.6482	47.4535	55.1862	54.063	0.016594	0.136567	0.275041
TGME49_205265	2.54725	2.7489	2.64752	5.13159	5.62038	2.68695	5.47798	5.61269	5.06916
TGME49_205280	81.0959	63.3164	62.9799	98.6536	102.406	115.059	68.0776	72.6482	77.7759
TGME49_205290	39.2851	36.3003	35.2683	24.0521	22.9336	18.0856	19.6202	20.5029	17.2452
TGME49_205300	23.4612	19.069	20.1633	33.9906	33.3174	32.3654	28.6371	29.4185	25.4998
TGME49_205320	102.497	85.5425	78.7471	110.228	118.009	107.17	112.07	110.461	123.141
TGME49_205330	307.839	208.314	167.364	191.512	174.376	180.907	131.337	119.364	137.187
RPS12	520.29	548.438	572.251	522.456	450.246	443.945	283.76	243.106	314.161
TGME49_205350	54.6316	54.2954	47.7703	42.3928	40.2654	42.4077	38.2007	40.0059	48.3398
TGME49_205360	5.20564	3.7722	4.07925	5.31597	5.66579	3.53478	6.03321	5.89642	13.0188
TGME49_205370	13.5492	11.159	11.023	10.6974	11.7462	8.8015	9.357	9.83599	16.2298
TGME49_205380	34.7171	25.6069	29.5132	42.2504	38.4045	36.9909	40.2171	39.9486	33.103
TGME49_205390	17.1212	16.0491	13.9906	8.30465	7.34198	10.0866	12.5423	11.7101	7.84474
TGME49_205398	0.434845	0.414367	0	0.188896	0.098222	0.168288	0.310921	0.275416	0.283528
TGME49_205402	0.551663	1.11255	1.11802	0.20518	0.237363	0.22382	0.225368	0.180167	0.141117
TGME49_205410	2.95568	2.4364	2.77582	0.404444	0.271371	0.327528	0.668785	0.954391	0.718426
TGME49_205420	0.460311	0.576681	0.458139	0.082187	0.077551	0	0.088031	0.061695	0.097677
TGME49_205425	0.230508	0.651568	0.531415	0	0	0	0.037223	0	0
TGME49_205430	0.912646	1.89582	2.47424	0.589077	0.3459	0.369618	0.28958	0.36129	0.420886
TGME49_205440	52.5903	50.7446	53.38	17.3004	17.375	21.2744	23.9629	22.8061	21.8837
TGME49_205450	4.20304	4.06665	3.09427	3.45465	2.29679	2.16818	2.07579	2.78026	1.64576
TGME49_205460	30.5147	21.4435	22.1096	43.225	37.9515	39.458	25.5463	24.0568	25.0574
TGME49_205470	84.4553	74.4971	78.9945	116.845	111.932	119.033	89.7432	92.5679	98.2015
ISP4	29.2283	14.0218	12.0967	10.1177	7.26408	6.88109	19.5618	17.5095	14.1352
TGME49_205490	36.2931	43.3554	43.821	52.4199	58.06	67.8629	57.8763	59.1869	69.7222
TGME49_205500	14.5613	19.9408	20.3455	22.4578	24.5353	23.7658	18.0848	18.9402	15.6913
TGME49_205510	17.8684	19.6799	21.4363	48.1537	48.6668	41.3675	32.0827	34.9871	27.7658
TGME49_205520	3.04718	4.17833	4.39251	10.7028	10.8742	12.7327	21.8128	22.2416	11.9182
TGME49_205530	0.873161	1.07291	0.854616	2.39666	2.79023	1.76016	2.37167	2.76286	2.31014
TGME49_205540	35.1519	31.6867	33.0303	65.6141	65.4855	54.8694	32.3718	34.1352	28.939
TGME49_205550	6.98668	9.16906	11.2621	15.5484	17.3403	17.8798	13.026	14.3617	12.2212
TGME49_205558	72.3258	111.091	94.7011	68.1545	76.6181	76.2322	54.4252	46.1626	46.8993
TGME49_205562	1.60971	2.07825	2.64772	5.47068	5.34458	5.85738	7.03599	7.41327	5.83816
TGME49_205570	32.2779	23.6226	26.915	19.1998	19.1994	19.4571	13.1433	15.3626	13.3326
TGME49_205580	38.7234	28.1721	28.9728	25.4503	25.2674	23.8908	21.5899	20.3324	20.8165
TGME49_205590	0.853412	1.15636	1.11443	0.805544	0.997977	0.690764	0.308868	0.230703	0.199178
TGME49_205600	24.7893	21.5034	22.5215	7.89609	7.62493	9.9972	13.2172	15.0662	13.1399
TGME49_205615	8.86387	11.6196	13.6039	9.72654	9.91838	9.6352	9.96886	11.0718	8.10783
TGME49_205625	9.03916	8.17508	9.17219	17.0343	18.0978	22.25	17.3602	17.8611	14.9761
TGME49_205630	8.70068	6.29247	9.4736	12.4187	19.5506	18.505	25.5656	21.2956	20.0315
TGME49_205640	8.97363	7.67547	8.34126	14.8101	15.7813	10.3898	11.7688	11.8627	16.8055
AP2VIIA3	14.7405	13.5129	13.2676	10.7091	10.7245	9.61412	16.2049	16.207	19.3449
TGME49_205658	0.547078	0.305999	0.243726	0	0.349928	0.091022	0	0.697856	0
TGME49_205662	1.50474	0.900711	1.12519	1.76882	2.3969	1.2493	3.08754	2.76403	2.57119
TGME49_205670	50.6508	35.1862	34.5728	70.347	69.0305	54.5249	73.0951	70.7213	70.786
TGME49_205680	234.519	213.841	235.194	129.225	133.108	146.686	100.477	99.5985	90.3362
TGME49_205690	11.3795	9.70296	8.06834	8.80143	9.32459	6.52603	12.4912	11.9077	15.1062
TGME49_205700	118.302	114.334	93.8538	84.9803	85.2158	100.676	83.5719	78.4084	82.2519
TGME49_205710	22.7403	23.2042	25.3295	25.3622	24.322	26.067	20.0873	20.9091	17.5093
TGME49_205720	11.8694	9.86188	9.93436	14.0294	11.7062	10.4343	12.9769	12.7137	8.58513
TGME49_205730	18.1526	14.8248	14.079	9.69794	8.65856	7.75877	9.45594	9.56991	8.46777
TGME49_205740	11.5439	11.8124	13.6425	2.76995	2.73177	2.45775	4.72025	5.14536	4.68886
SIN3	18.1223	18.2942	18.1908	30.8238	28.8972	27.3572	40.1556	41.209	30.8598
TGME49_205760	0.343615	0.158892	0.238013	0.515177	0.3986	0.111904	0.529465	0.452217	0.219677
TGME49_205770	5.67385	5.84417	6.97999	1.07301	1.31949	1.9124	1.79775	1.23746	0.522439
TGME49_206290	9.01853	6.95329	9.75178	5.71918	4.61279	3.64091	3.6447	3.88428	2.41322
TGME49_206300	13.1087	12.3322	13.7608	14.5288	13.6935	14.1775	12.33	12.9038	8.47326
TGME49_206310	17.999	14.6538	16.3622	12.0374	12.3333	14.484	19.7238	18.9919	19.1138
TGME49_206320	11.4076	10.7975	10.4077	2.98115	2.81122	3.35523	3.97351	3.82615	4.17874
TGME49_206330	56.0941	40.8476	45.8348	37.3208	35.0384	30.707	33.7362	35.5527	31.1449
TGME49_206340	206.619	158.708	156.778	65.1989	65.1082	87.2403	73.8515	70.4164	81.9928
TGME49_206350	30.2832	28.8838	28.2752	29.8535	29.0083	28.4642	23.1973	21.8428	25.9201
TGME49_206360	14.069	13.4336	13.8062	14.7298	14.0059	13.5883	14.2531	14.1512	10.7554
TGME49_206380	16.7052	21.0079	22.638	15.758	16.2983	16.2383	17.8999	18.3499	17.1977
TGME49_206390	17.8853	15.9957	13.9687	9.98475	8.13699	8.31179	7.58509	7.62936	5.72846
TGME49_206400	7.71788	7.1543	8.40165	3.55179	3.44991	1.69165	5.46176	5.74462	6.3379
TGME49_206415	5.07591	3.26576	4.20601	6.8125	6.45701	4.87376	3.4924	3.65948	4.99818
FRM1	5.70461	6.02773	6.36475	12.1175	11.5283	9.51271	10.7071	10.2837	6.98268
TGME49_206440	7.59915	4.02352	3.64294	15.3708	12.1249	12.4811	4.40896	4.52619	4.03528
TGME49_206450	57.2765	59.5153	69.1169	57.8393	56.8968	57.4217	72.1385	79.2697	68.5995
TGME49_206460	23.782	25.0789	27.1252	38.3297	40.9892	38.8379	70.0293	72.225	51.5798
PDHE3II	268.48	190.122	193.482	157.236	152.84	132.129	177.354	184.36	156.837
TGME49_206480	86.3014	87.9512	84.4426	50.3057	48.8577	53.5488	57.2598	58.8163	51.4079
TGME49_206490	1.55922	3.55986	4.20416	3.98841	4.3614	3.59133	13.1896	13.6247	8.47177
TGME49_206500	9.32636	11.8476	13.9148	19.9108	21.1188	23.8274	16.5702	17.0435	14.425
TLN4	165.755	169.63	193.293	155.399	160.182	156.005	126.579	135.797	146.219
TGME49_206520	2.12593	2.14466	2.10188	0.363769	0.251121	0.726779	0.499013	0.670361	0.357551
TGME49_206540	52.1952	56.9421	68.2244	60.7167	66.3811	68.1572	46.6888	51.3566	48.8739
TGME49_206550	0.860139	1.07888	1.16021	0.265031	0.288601	0.210911	0.922129	0.870276	0.628295
TGME49_206560	0.086424	0.126796	0.12291	0.022122	0.008161	0	0	0	0.052177
TGME49_206570	0.195018	0.724046	0.282069	0.068509	0	0	0.027019	0.037581	0.040226
FRM2	6.92175	6.80683	8.1646	8.25066	7.22285	7.47665	4.89808	5.19067	3.90824
CDPK2A	42.9111	45.0764	45.8028	73.1486	78.1264	79.8952	46.6862	49.9462	41.8801
TGME49_206600	2.46698	4.57225	4.8876	4.87116	6.03798	6.89372	4.05394	4.39048	4.98933
TGME49_206605	0.078467	1.72597	0.807026	0	0.642039	0.517586	0.773804	0.837303	1.3056
PDHE2	2.25081	2.76036	2.59514	2.1078	2.51719	1.44971	2.07926	1.88078	3.38941
TGME49_206620	0.55575	0.281413	0.340997	0.622049	0.533562	0.137451	0.655569	0.512277	0.662138
TGME49_206630	17.2374	14.0095	13.0222	13.1572	12.99	13.4732	12.793	13.3353	11.0159
TGME49_206640	37.6822	43.5087	47.3494	28.6024	31.7971	31.7994	39.4614	37.4931	30.8056
TGME49_206650	5.71609	2.46868	2.24044	11.1694	10.6814	6.22764	5.70632	6.4006	3.30445
TGME49_206660	4.6742	1.91432	2.00952	5.08725	4.6046	2.33847	5.01333	5.38232	4.76809
TGME49_206670	50.3069	50.75	59.656	74.6184	79.2485	76.7833	82.6007	87.7219	73.5374
TGME49_206680	34.5329	27.3231	28.2119	8.81502	8.19694	10.0051	10.2761	10.4621	7.14734
GAPM2B	33.787	28.4975	23.7842	33.2209	31.5731	37.3769	30.9377	30.3206	43.8155
TGME49_206695	25.335	28.8401	18.6787	29.2381	30.7929	40.9288	29.7392	30.7292	38.3433
TGME49_206700	10.5406	6.90296	6.73603	2.71325	2.6238	1.09318	1.77429	1.6817	1.92992
TGME49_206710	6.79658	7.80472	7.89871	11.3444	11.9892	12.4659	10.246	10.6317	10.0897
TGME49_206910	0	0	0.112255	0.525397	0.112049	0.852758	1.35433	1.21863	0.368502
SRS48Q	0	0	0.056174	0.15929	0.149345	0.187931	0.214348	0.062166	0.107369
SRS48K	0.03604	0.052954	0.122475	0.442131	0.45401	0.498201	0.288525	0.394311	0.199488
TGME49_207015	0	0	0	0.93186	0.516653	0.671148	0.257242	0.031168	0.072235
TGME49_207020	18.3871	13.218	19.5268	13.042	11.2818	14.9332	18.2918	19.3705	12.7398
TGME49_207030	1.04379	1.21466	1.20359	1.19991	1.54162	1.85303	2.21676	1.33433	0.979883
TGME49_207040	3.36736	4.09031	4.23687	6.41872	7.5116	5.91623	5.08765	5.72485	3.81095
TGME49_207050	0.966202	0.526325	0.605822	18.9785	18.5628	11.7313	3.74048	4.69644	2.68119
TGME49_207060	25.8696	33.7984	39.1883	87.3702	86.4146	87.2582	60.5162	59.6519	72.0986
TGME49_207065	7.5746	8.96092	9.3305	13.812	13.2359	16.8329	12.4058	10.542	11.0643
TGME49_207070	19.2544	16.5949	19.9178	22.1826	23.8617	32.4176	18.0982	20.0229	18.8785
MYSTB	8.68933	8.64138	8.82577	7.01537	6.99132	8.00872	10.094	10.0891	8.04959
TGME49_207100	2.97577	5.28635	5.94584	4.55032	4.8672	4.21973	4.33276	4.38539	2.45853
TGME49_207110	2.73303	3.09365	3.23294	7.81437	5.38607	4.44579	4.58032	3.74885	4.77224
TGME49_207120	5.28441	6.36653	7.46555	13.8722	13.0099	11.3147	10.5446	11.1092	10.2198
SRS49A	0.110866	0.414799	0.329492	1.17219	1.10283	0.447939	5.46689	3.56566	2.34065
SRS49B	0.126071	1.71315	1.64152	0.694473	0.916709	0.405367	5.45717	4.1252	2.38703
SRS49C	0	0.446037	0.343395	0.794456	0.777249	0.492037	5.35044	5.6332	3.51401
SRS49D	0	1.00206	0.723291	0.540404	0.335909	0.116574	12.1	10.9787	6.60194
TGME49_207170	59.15	51.8547	56.4073	49.7295	51.7852	46.1649	51.2732	46.455	49.1617
TGME49_207180	6.87462	8.98578	9.92625	5.57383	5.62396	7.32584	10.3724	10.2782	8.42973
TGME49_207200	5.72514	4.8693	6.07322	3.97015	3.73935	4.52795	5.85395	6.30105	4.10864
TGME49_207210	0.410517	3.40593	3.06763	10.7055	8.34369	0.62495	233.761	185.286	65.1326
TGME49_207230	27.0123	19.5182	21.1698	23.9153	23.8357	17.4275	22.6869	22.7336	16.7936
TGME49_207240	20.4341	19.4584	16.8488	10.9183	11.4054	11.4588	19.9056	17.4155	21.2029
TGME49_207250	0.063331	0.037326	0.045566	0.039622	0.052972	0.04143	0.027734	0.035711	0.093182
TGME49_207350	0.480552	2.25715	2.26361	1.49554	0.8494	0.606608	8.1075	5.82373	2.97585
TGME49_207360	0.088002	0.598212	0.32107	0.482285	0.374401	0.038121	0.486935	0.774874	0.565917
TGME49_207370	49.8216	45.0873	48.7346	42.1328	40.7913	38.4068	40.1407	41.496	33.3595
TGME49_207390	23.2523	20.4035	23.4449	19.07	19.5221	18.9886	21.9614	24.1256	21.1088
TGME49_207400	216.318	245.502	189.21	133.545	122.284	131.78	133.358	126.117	144.098
TGME49_207403	9.73245	6.85845	5.29723	1.17303	1.59731	1.37584	1.4097	0.885937	1.82006
TGME49_207407	0.324881	0.399438	0.139078	0.110209	0	0.046624	0.196674	0	0.341168
TGME49_207410	1.36952	1.52549	1.01025	1.59786	1.74171	1.17578	2.90033	2.90664	2.25531
TGME49_207420	49.1064	40.0499	37.6829	43.7858	38.4009	38.6171	39.7488	37.3576	35.2846
TGME49_207430	85.9566	52.5103	74.3875	112.192	112.601	112.447	93.0056	103.212	83.2929
RPS4	162.262	184.868	177.886	254.485	224.956	190.901	124.542	112.137	136.667
TGME49_207450	20.7735	23.1501	24.0302	20.7465	20.4352	23.5936	26.4041	24.0248	22.3037
TGME49_207460	41.1571	30.2873	35.9634	55.5711	59.4739	53.1723	46.7206	47.0778	45.4493
TGME49_207470	3.82245	4.6765	5.92786	3.04962	3.11722	4.1979	3.03601	3.73137	2.55548
TGME49_207480	2.7555	3.80624	4.99085	10.593	10.2757	8.14946	49.8742	49.8325	38.6459
TGME49_207590	11.5919	10.4339	9.70641	8.75588	8.37992	8.94007	12.943	11.3734	14.6046
TGME49_207600	11.0519	7.21705	7.81414	5.66683	4.83055	3.43653	24.4119	23.9317	20.3344
ROP36	0.556282	0.424513	0.352635	0.23953	0.451464	0.049991	0.255756	0.454703	0.383453
TGME49_207620	18.8622	23.3949	24.2049	17.0948	17.9734	20.7047	22.9926	23.3095	26.1533
TGME49_207630	1.28998	1.92186	1.58203	2.56153	2.78289	3.12463	3.03811	3.59656	4.65656
TGME49_207640	8.37581	12.2509	13.2799	10.528	10.5477	11.1574	19.8937	17.9806	10.9865
TGME49_207650	0.387598	0.792556	0.826582	0.581588	0.653317	0.47101	0.690521	0.626762	0.349675
TGME49_207665	0.446416	0.456302	0.414184	0.433602	0.300495	0.329809	0.123558	0.241872	0.421966
TGME49_207680	27.7302	30.3776	31.3558	22.3101	24.3624	27.4613	31.4154	28.6424	30.1213
PDCD5	28.626	33.6654	30.0497	17.5793	16.0571	20.4962	28.883	27.5243	26.2315
ROP22	1.02029	0.940404	1.01447	1.35716	1.53972	0.90557	2.44147	2.4238	2.80769
TGME49_207710	19.1451	16.9485	16.7688	2.99787	2.58917	2.93405	12.1716	12.3737	8.03547
TGME49_207720	3.28353	6.08277	6.8455	7.35607	7.74033	7.99015	6.9239	7.17413	4.89634
TGME49_207730	0.019199	0.015514	0.034193	0.088371	0.132566	0.030793	0.05185	0.121126	0.088865
TGME49_207740	0.035165	0.047981	0.016755	0	0.047499	0	0	0	0
TGME49_207750	11.1029	12.5968	14.4014	29.9583	31.532	43.1718	15.6616	14.5653	6.67914
TGME49_207760	11.3134	15.243	19.1786	9.13896	9.79532	10.2081	13.4849	13.5257	12.6944
TGME49_207770	25.6998	20.161	19.6046	16.7024	14.4797	17.2927	19.2743	18.6565	19.6046
TGME49_207780	0.419156	0.317316	0.418069	0.164998	0.114117	0	0.12404	0	0
TGME49_207790	0.682395	0.620959	0.658095	0.041879	0.050002	0.082029	0.026632	0.077161	0.028362
TGME49_207800	17.9177	15.388	16.4251	6.29112	6.12674	4.78489	11.7341	10.5071	10.5198
TGME49_207820	56.0931	45.2362	42.9192	25.0449	23.9587	24.4073	33.5979	31.8444	26.716
TGME49_207830	20.5238	21.7219	21.1406	10.8474	11.5838	16.4503	18.1245	16.9966	17.5934
RPS17	363.502	453.438	384.143	268.205	216.769	176.389	184.11	153.447	193.41
TGME49_207865	0.296869	0.515383	0.435554	0.217898	0.164398	0.108135	0.665759	0.626405	0.309578
TGME49_207875	0.017546	0.057539	0.108771	0.84722	0.959232	0.657507	3.3237	3.05442	1.21109
TGME49_207880	2.78895	4.32297	4.46249	47.1798	47.593	50.8475	56.4015	56.5946	56.4368
TFIIIB	22.7938	26.7526	30.4302	29.0911	31.7021	30.8521	35.6346	37.6525	34.5011
TGME49_207910	20.239	18.7088	23.1592	36.9262	38.8725	39.8977	37.7186	41.3068	34.4955
TGME49_207920	13.3916	8.53861	9.3232	17.6362	17.9984	15.6108	12.3408	12.3171	12.0743
TGME49_207930	59.9344	45.4488	36.3727	44.7899	40.0128	31.2564	22.2445	20.9477	20.6592
TGME49_207940	21.222	21.4309	25.6496	17.8063	19.5815	19.769	28.7881	29.2077	28.885
TGME49_207950	54.1765	50.7504	40.3645	14.3993	13.6491	14.8037	18.761	16.3987	15.8583
TGME49_207955	10.9802	9.03461	7.18165	0.779228	0.810077	0.910016	1.17603	0.913017	1.02093
TGME49_207960	33.2606	24.1235	26.5848	17.3019	18.0058	17.3217	18.47	19.8217	15.3713
TGME49_207965	0.213745	0.473493	0.286472	0.577917	0.468311	0.24086	1.15224	1.0152	0.513094
TGME49_207970	0.852839	1.00962	1.2987	0.96155	1.09701	0.914899	2.43576	2.10141	1.75561
TGME49_207980	1.87333	3.00152	3.47875	2.85479	3.87447	4.62829	5.31963	5.68269	4.50934
TGME49_207990	17.5899	24.7617	30.9773	22.5148	24.2829	25.2563	25.4806	25.9929	16.0267
TGME49_208010	26.2583	26.1026	27.9874	15.3068	15.5431	17.6056	18.0105	17.9859	14.6035
AP2IB1	54.0383	20.3198	22.6143	67.6177	63.0781	40.8064	23.4512	25.3877	16.2138
MIC4	485.714	503.781	387.074	191.615	189.686	266.264	235.928	221.995	239.045
TGME49_208040	2.10436	2.62367	3.34651	3.61549	3.45087	3.32463	5.06605	4.67176	4.67758
TGME49_208050	1.13418	1.78675	2.20781	2.56709	2.49952	2.17679	3.32488	3.25469	2.78703
TGME49_208070	17.9299	16.8984	21.3741	17.5429	18.0047	20.2128	18.2678	19.8529	19.9074
TGME49_208080	1.24324	1.06544	1.11623	1.24819	2.04125	2.47331	2.82793	2.24196	2.01512
TGME49_208090	1.5417	1.66827	2.15144	2.52366	2.98652	3.4604	3.34203	3.38777	3.46194
TGME49_208200	40.4322	28.1516	35.4617	26.4741	25.7012	28.0574	23.2662	22.74	23.4159
TGME49_208300	33.9801	22.127	22.5222	9.10764	8.84127	9.46048	10.8762	9.91704	10.1064
TGME49_208310	44.9949	44.3379	43.5156	41.7231	37.633	34.1769	39.5975	37.7131	36.4014
TGME49_208320	24.6151	17.2106	15.9444	10.4447	9.97205	9.1675	19.643	18.1216	16.9117
TGME49_208330	0.382279	0.240851	0.368707	0.955551	0.39802	0.301876	1.07358	1.26175	0.799832
TGME49_208340	10.1725	9.90403	10.2644	32.6524	31.7537	28.769	31.4219	30.8665	26.713
TGME49_208350	33.2467	27.5695	26.626	25.0961	21.5633	21.984	30.7941	30.0865	27.1822
TGME49_208360	15.2703	12.1168	12.5823	8.18269	8.00333	8.71126	9.92511	10.3462	9.9387
TGME49_208370	187.427	127.684	115.786	148.699	132.906	158.789	153.574	150.287	136.669
TGME49_208380	0.000161	0.000435	0.000172	0	6.3e-05	2.1e-05	0	0.000771	8.4e-05
TGME49_208390	6.15911	6.80112	7.29974	6.38305	7.21448	6.51151	9.90391	10.3093	10.6434
TGME49_208400	15.8614	23.3437	25.2985	25.3006	25.7562	28.4226	30.6482	32.4566	32.21
TGME49_208410	10.2032	9.50696	11.2671	21.8805	21.2759	16.8457	12.4637	13.1736	12.08
TGME49_208420	51.4875	49.8296	60.3682	64.1251	66.6989	58.8737	76.6576	78.8773	74.4569
TGME49_208430	27.7695	21.2375	21.5137	11.4976	9.73491	10.8721	22.1141	21.5217	13.3643
TGME49_208440	156.455	107.861	113.02	58.3045	48.9181	47.5128	59.602	56.0077	54.2847
PI2	917.338	922.178	875.021	763.657	704.63	798.068	647.536	598.825	636.802
TGME49_208490	48.6897	42.6448	47.8191	30.8768	32.1891	28.6784	38.637	38.7052	37.4696
TGME49_208500	83.5188	72.0165	80.5164	43.5065	42.0612	37.6481	34.1435	35.063	32.6172
TGME49_208510	15.2689	14.0303	15.6534	9.93796	10.9931	12.7855	10.6655	11.5811	13.1674
TGME49_208530	24.3801	24.0749	25.8318	24.3145	26.0888	26.0029	31.5871	31.3702	32.1072
TGME49_208540	13.4228	15.0397	16.2389	10.0117	9.76273	10.6751	11.5301	11.4994	9.39262
TGME49_208550	78.9706	71.5858	64.2378	48.2087	42.9693	59.9498	37.109	36.459	35.1713
TGME49_208560	4.97227	5.7818	6.02092	6.52859	6.09862	4.3146	8.75047	8.6198	7.48381
TGME49_208570	28.102	33.8038	30.5345	32.8066	33.7593	43.7675	52.2259	51.584	38.6148
TGME49_208580	5.1472	5.38694	5.4735	5.77859	6.14645	5.3641	9.14261	9.75789	10.1597
TGME49_208590	63.6407	53.2481	52.9063	62.7334	63.9137	64.3294	64.1475	62.4264	62.1806
TGME49_208710	5.98341	6.87798	6.04471	9.23054	9.5086	7.98575	9.78941	9.68586	8.38248
TGME49_208718	124.574	118.135	125.928	151.273	151.521	133.644	153.509	164.59	155.148
TGME49_208722	114.095	99.2605	112.959	122.808	124.584	112.646	128.904	135.088	128.18
TGME49_208730	84.2278	72.2785	72.2494	26.968	23.5239	9.34822	89.8444	84.106	50.8188
TGME49_208740	126.44	202.787	198.213	70.7175	65.3865	50.6884	149.515	139.059	89.0255
TGME49_208750	34.7793	38.4383	40.1222	14.6115	14.2739	19.7616	22.4249	23.4799	20.086
TGME49_208760	0.575411	0.287527	0.388455	0.395589	0.415678	0.318721	0.450207	0.528195	0.541911
TGME49_208770	0.129839	0.454638	0.607244	0.292634	0.154241	0	0.315382	0.423883	0.317744
TGME49_208780	28.2104	22.7797	23.4251	16.7952	17.4285	22.8266	22.0808	21.7434	20.3879
TGME49_208790	23.2256	18.8301	20.2532	13.988	13.8275	13.0073	19.1543	17.3241	20.8868
MED18	54.9913	44.985	38.7271	37.165	31.098	30.5352	29.1953	27.2488	23.2567
TGME49_208810	0.555827	0.785263	0.556921	0.673682	0.667161	0.474367	1.05759	1.33973	1.00664
TGME49_208820	1.8962	2.73249	3.34164	12.8202	13.2344	13.1948	12.8178	13.3228	9.20371
TGME49_208830	43.4734	58.4203	47.6403	61.7136	57.7792	87.8851	40.1574	39.2169	26.8525
TGME49_208842	3.32936	7.55335	7.74085	6.18837	6.39191	6.0111	6.73848	6.47738	4.79885
SRS11	8.70414	20.5936	18.0297	1.59549	1.27494	1.22465	1.87412	1.8088	1.72832
TGME49_208910	1.82192	1.53975	1.73985	1.81822	1.78688	1.75503	2.69144	2.82752	5.25297
TGME49_208970	27.9742	22.3789	26.1053	43.59	41.5562	41.0391	43.2905	44.4891	43.112
TGME49_208980	7.08428	5.6334	6.03686	2.52498	2.59429	3.70197	2.50069	2.49595	2.13202
TGME49_208990	9.06884	9.40596	10.4754	11.3256	11.1713	12.0723	17.8824	17.7972	14.7337
TGME49_209000	3.8802	2.38293	2.8617	13.2322	11.0397	6.39818	6.3688	6.46838	8.00819
TGME49_209005	0.655028	0	0.336436	0.545054	0.166007	0.065146	0.120014	0	0.365112
TGME49_209010	11.6964	7.97869	9.9773	7.83831	7.68362	8.59155	7.41022	7.30025	7.24164
TGME49_209020	1.06867	1.74565	1.38698	0.949244	1.09774	1.21209	2.36821	2.49347	2.18601
ACT1	210.452	200.41	164.583	196.028	183.462	186.569	156.149	144.413	199.619
TGME49_209040	0.012237	0.039105	0	0.029215	0.079138	0.028574	0.091687	0.06446	0.148954
TGME49_209045	0.472649	0.142052	0.219463	0.314976	0.375773	0.109297	0.556178	0.3682	0.548314
TGME49_209050	8.43438	7.50587	6.5606	7.96593	7.98764	7.80575	4.88148	4.99108	10.4702
TGME49_209060	1.41905	2.3491	2.52852	2.31789	2.5475	2.05317	3.68808	3.85428	3.82067
TGME49_209070	54.1166	62.8447	58.1792	24.8494	25.7655	34.5999	31.708	31.8866	25.082
TGME49_209080	45.4738	42.0849	44.8578	24.8887	26.6096	34.1827	25.5691	26.1491	24.25
TGME49_209090	18.8793	19.6929	15.1926	32.7783	29.4302	29.844	19.5908	19.9795	19.1259
TGME49_209095	10.5464	10.6904	12.1434	13.8021	17.2244	19.2309	14.7872	14.3099	11.6526
TGME49_209100	6.67532	9.51392	9.74546	15.9318	15.5234	14.8584	22.77	23.0664	26.1787
TGME49_209108	20.4131	16.7593	21.4745	21.5822	22.1139	26.73	22.7843	23.101	26.0497
TGME49_209112	15.5899	14.5938	15.6335	15.3096	13.576	16.4471	17.8518	17.4096	18.8524
TGME49_209120	21.3446	23.4593	24.7735	25.45	27.4109	25.0217	26.2006	24.5987	27.9808
TGME49_209130	1.60567	1.25796	1.62396	4.77719	4.41928	5.03937	5.68931	5.32076	5.97
TGME49_209140	5.92589	6.88922	7.22689	2.21889	2.82391	2.42427	3.05716	2.86789	4.71085
NDH2-I	28.994	21.827	24.0652	31.1757	31.1739	34.2212	30.6766	32.6973	43.0766
TGME49_209160	6.12246	8.15494	8.68846	6.95524	7.77063	9.42509	11.2109	10.8474	12.8776
TGME49_209170	10.2884	8.47024	7.17666	8.94827	10.7585	8.4197	11.8115	11.6612	18.724
TGME49_209180	1.25896	0.756673	0.560781	1.5555	1.55892	0.657499	1.63567	1.60351	0.927038
TGME49_209190	5.49428	7.35274	8.31273	17.7016	17.9677	22.3879	19.6661	20.0112	15.5327
TGME49_209200	16.2291	10.0937	11.0305	27.7725	29.0636	19.8363	23.883	25.7483	30.5787
TGME49_209210	26.3833	27.0258	30.1811	30.5156	32.971	32.0779	27.131	28.417	25.7563
TGME49_209240	6.21733	7.05759	8.15468	15.992	14.4665	11.7091	8.71478	9.20374	11.42
TGME49_209250	46.1124	44.2993	48.391	84.4944	91.9841	78.6892	66.4621	66.1092	119.641
TGME49_209260	158.38	131.086	122.875	164.107	156.75	145.865	141.772	133.653	160.756
TGME49_209270	9.99309	9.73831	11.6246	9.11413	9.00256	9.27021	12.206	12.4727	11.8696
TGME49_209280	16.4866	19.4908	21.4593	13.0493	13.7174	16.3508	15.9795	17.2358	14.0713
RPS28	456.833	623.347	571.638	320.317	299.601	299.218	216.53	202.337	219.891
TGME49_209300	3.20627	1.35519	1.54546	3.29137	3.69154	1.91459	1.29049	1.75562	2.15719
TGME49_209410	3.34143	1.86061	1.54545	3.05592	2.35107	1.63042	5.32071	4.78428	6.01934
TGME49_209420	110.766	120.085	108.716	71.614	74.3858	78.7794	61.8445	57.5356	70.7891
TGME49_209430	34.0042	28.4165	26.2212	27.9701	25.8172	23.3837	33.8475	33.8293	29.6249
TGME49_209440	14.4593	17.3197	20.7918	18.7031	17.2707	15.1803	15.577	16.2607	12.1595
TGME49_209450	23.7975	23.9016	27.9773	32.0174	33.586	29.8096	34.7293	35.6426	34.4451
TGME49_209460	11.0162	9.9673	10.0203	9.53372	9.73811	8.15157	9.07659	9.64595	6.57888
TGME49_209470	0.158471	0.123284	0.146211	0.226486	0.120094	0.078289	0.247322	0.162246	0.346778
TGME49_209480	0.092624	0.393889	0.241039	0.106431	0.180217	0.194252	0.033683	0.104296	0.077523
TGME49_209485	0.232632	0.491629	0.46424	0.257473	0.240429	0.360378	0.184767	0.252302	0.279308
TGME49_209490	91.4553	61.6357	60.7114	41.0317	40.3513	38.3765	40.5446	39.693	46.0606
TGME49_209500	29.302	30.8845	33.3715	43.2724	42.1931	40.4878	46.1203	48.3379	40.8656
TGME49_209510	0.773286	0.68812	0.481501	0.821102	1.20312	0.176341	0.785408	1.20172	1.65723
TGME49_209515	0.378457	0.179225	0.200154	0.079309	0.095666	0	0.153134	0.349602	0.056238
TGME49_209520	8.97806	11.2647	12.149	10.3954	10.5253	10.5129	12.031	12.4862	12.084
TGME49_209530	5.45198	7.56503	7.05019	4.73046	3.89618	6.99648	6.31046	4.79063	5.08456
TGME49_209540	4.02383	5.49644	6.05975	2.16498	2.36458	2.65987	2.82287	2.81983	3.00055
TGME49_209550	4.87974	7.0283	9.71373	4.28167	4.69551	4.85962	6.77055	7.85725	8.01467
TGME49_209560	0.141018	0.100796	0.123547	0.014298	0.027336	0	0.018027	0.108177	0.049685
XPMC2	36.0952	23.9427	26.5511	18.6063	14.8342	17.5364	24.2512	21.0502	21.6123
TGME49_209580	12.3318	10.5254	12.3527	14.4411	14.4306	12.6705	13.8951	13.1548	14.9652
TGME49_209583	0.13439	0	0.201481	0.007331	0	0	0.192471	0.161836	0.090855
TGME49_209585	0	1.21027	0	0.392048	0.436373	0.165408	0.513927	0	0.386998
TGME49_209590	0.081539	0.300944	0.193213	0.267751	0.148789	0.107933	0.365296	0.229725	0.305076
TGME49_209600	97.3735	107.121	83.8971	53.3871	52.6669	64.1722	56.6012	55.5599	69.2069
OWP2	34.6847	31.5241	27.0644	19.0617	17.6138	17.7751	13.4064	12.8374	13.7106
TGME49_209620	1.09006	0.896364	0.84109	0.638843	0.577152	0.557338	0.883705	1.09106	1.34478
TGME49_209630	14.6533	14.1101	13.4038	8.73053	8.73646	8.95309	12.4565	12.7729	12.9591
TGME49_209640	7.08218	7.87268	7.80667	4.95512	4.50315	5.19754	5.15121	5.8344	4.2621
TGME49_209650	1.3042	1.60204	1.54715	3.33267	3.49798	3.93289	5.21389	5.36445	4.69876
TGME49_209670	6.32559	8.0459	8.06392	6.49211	6.89025	7.27131	9.67148	8.66016	8.97662
TGME49_209680	23.1246	25.8782	26.9948	21.4935	22.6652	21.8736	28.5062	27.9674	21.5129
TGME49_209690	32.4518	25.6223	25.112	23.5815	21.9926	22.7012	24.3512	21.2313	24.0778
TGME49_209700	14.7696	16.1729	13.7425	8.26369	7.65635	7.76274	10.2385	10.4022	10.2661
TGME49_209705	0.298022	0.133024	0.173977	0.233423	0.259265	0.182506	0.231048	0.375622	0.719966
RPl28	6.38561	9.30764	8.85224	2.65291	2.74595	4.07983	7.77024	7.34963	6.07695
TGME49_209720	24.6291	40.3844	29.3888	14.1253	13.6943	18.0168	20.536	20.3647	20.6561
TGME49_209730	8.34893	7.31266	7.577	18.3142	18.5572	15.7941	15.1148	15.3254	14.5041
TGME49_209740	30.0828	23.2721	19.8174	25.2019	25.4401	24.879	23.1587	23.3329	17.3251
TGME49_209755	0.169637	1.7962	1.87847	14.9096	13.8174	1.22647	137.442	116.33	39.2774
TGME49_209770	0.855002	1.07111	1.36086	3.38548	3.64486	2.5697	4.24375	4.2327	3.59049
TGME49_209780	0.290457	0.886926	0.824249	1.95524	1.91804	1.52151	1.84996	2.11623	1.75575
TGME49_209790	16.7744	14.3422	16.3127	6.65042	6.65392	7.4273	12.5352	12.2918	11.1265
TGME49_209800	13.6736	30.8787	35.3311	34.1684	35.2055	40.5598	26.8483	28.1747	20.5803
TGME49_209810	0.080162	0.052999	0.083869	0.04103	0.112491	0.045676	0.068619	0.153599	0.200919
TGME49_209820	0.761779	1.44114	1.26854	1.04935	1.06339	0.868857	1.90957	1.91841	2.28113
TGME49_209830	0.996099	1.5123	1.38999	2.42889	2.79226	3.8341	1.76171	1.32142	2.00834
TGME49_209850	16.2692	25.7375	27.4519	27.1951	31.1192	31.918	20.9332	20.7401	12.8753
TGME49_209860	31.5651	32.7257	32.1746	16.5388	16.7033	17.8544	19.9214	19.2574	14.2642
TGME49_209870	13.7758	15.3879	15.1554	5.63701	5.64158	7.18321	6.10478	6.10101	5.92331
TGME49_209880	6.1772	4.50581	5.30635	9.39216	9.29953	8.94182	8.59058	8.56995	12.3372
TGME49_209890	43.1325	33.2282	32.6323	52.4481	52.7423	54.5805	41.6052	42.9246	41.6621
TGME49_209900	5.86095	3.31054	2.99097	3.47174	4.1874	3.71572	3.70351	3.23835	5.81202
TGME49_209910	234.949	222.512	178.791	213.39	227.612	245.115	229.272	215.098	265.268
TGME49_209920	0.278001	0.162509	0.137681	0.637127	0.641304	0.029752	0.652184	0.730921	1.03931
TGME49_209930	7.2445	5.21122	4.5003	4.79759	4.27498	2.78192	3.20659	3.0054	3.82333
TGME49_209940	16.3187	10.3192	11.9465	8.13598	7.98371	8.71524	14.6796	14.7638	14.335
TGME49_209945	84.7771	88.8589	59.5073	77.8812	67.8424	75.9506	59.7273	63.6368	55.0521
TGME49_209950	57.7209	64.2574	76.0982	81.5475	89.4963	106.413	93.5037	97.5835	98.3033
TGME49_209960	13.9219	8.59369	10.1822	10.3508	10.3544	7.94925	9.78979	10.3663	9.57605
TGME49_209970	3.2754	3.26663	4.31449	5.56279	5.36693	5.50433	7.71387	7.98298	7.68468
TGME49_209985	128.274	95.1355	82.7692	101.611	106.312	41.0835	69.7638	69.4801	105.971
TGME49_210095	35.4583	17.748	17.7949	30.0025	31.0563	12.1778	31.7446	31.4907	58.4973
TGME49_210100	3.15301	0.726785	0.744322	0.956246	0.896145	0.179438	1.07008	1.27177	2.38961
TGME49_210210	0.045206	0.021693	0.013914	0.034286	0.034124	0.010622	0.029563	0.072304	0.022337
TGME49_210220	29.7375	47.5715	36.4265	12.5382	12.854	16.7966	21.1788	17.1132	16.738
TGME49_210230	39.4472	36.8315	37.3056	15.7578	14.4723	19.101	24.9232	23.7145	18.0369
TGME49_210235	2.80524	6.05922	6.57252	0.242704	0.293062	0.356944	0.026928	0.030967	0.007099
TGME49_210245	2.31366	4.19653	4.53789	0.232577	0.198256	0.310299	0.0093	0.040126	0.071946
TGME49_210255	41.5976	41.3313	38.4878	27.1264	24.0207	28.7995	25.702	24.0258	18.7134
TGME49_210260	0.602463	0.589546	0.423604	0.538495	0.720981	0.203405	0.769122	0.814692	1.10521
TGME49_210270	12.0452	14.394	13.7579	6.75553	6.88737	7.03526	5.74957	5.61423	6.82242
TGME49_210280	5.03984	3.65716	4.18095	9.22733	8.58225	7.16076	5.82596	5.6474	7.60243
TGME49_210300	17.6001	17.1753	19.6563	18.165	18.8769	19.6572	19.3516	20.2773	14.3801
TGME49_210310	8.87603	7.24541	8.40743	20.9875	20.9377	22.2032	15.5953	16.6064	13.7615
SRS37A	3.18436	1.75131	1.68428	7.12009	8.62182	4.90424	5.45846	5.74888	5.68065
SRS37B	0.732918	0.907337	0.701363	1.33448	1.74232	0.820529	0.816462	0.814286	0.960676
TGME49_210345	3.3651	1.72327	2.58661	6.25147	6.52059	3.42396	3.08456	3.20854	6.60939
TGME49_210360	27.9251	22.0055	24.8043	75.5955	75.8268	64.1131	43.4317	47.8425	35.6969
TGME49_210370	28.9348	28.3401	24.345	23.8742	24.4231	22.0629	21.9858	21.6657	46.3907
TGME49_210380	25.9633	27.9998	32.9055	26.5962	30.1634	25.0651	34.2606	36.2385	48.175
TGME49_210390	17.1284	17.3394	22.5535	11.7238	12.1209	13.2699	18.6748	18.4249	16.1847
TGME49_210400	1.89985	1.45216	1.23046	1.15568	1.20473	0.204617	1.04873	0.942837	2.092
TGME49_210408	119.772	95.1064	81.5164	67.4809	70.0554	70.3585	60.1305	55.7559	74.9819
TGME49_210412	8.58084	4.51453	3.88956	4.41942	3.24955	2.9639	4.66032	5.42794	9.9697
TGME49_210420	6.75846	7.51968	6.03153	10.1094	11.4286	10.1641	10.4561	9.73553	20.2997
TGME49_210430	6.48524	6.07302	7.40907	9.02093	9.94047	9.57698	14.2022	14.5813	17.7979
TGME49_210440	18.8742	20.3689	24.6366	19.0971	17.2662	19.2707	14.9678	15.2802	13.7657
TGME49_210450	2.03513	1.08499	0.938211	2.76613	2.36776	2.58815	0.471347	0.462338	0.411574
TGME49_210460	0	0.015548	0.015141	0.082882	0.0177	0.048052	0.503226	0.511113	0.206675
TGME49_210470	0	0	0	0.07195	0.043431	0.023147	0.760811	0.519976	0.332741
TGME49_210478	0.039402	0.097268	0.12536	0.494209	0.392063	0.129654	1.52837	1.55694	0.633834
TGME49_210482	0.116143	0.225786	0.14236	0.610827	0.403888	0.10064	1.49811	1.65585	0.667303
TGME49_210490	7.66965	7.72976	8.05593	6.97919	7.16007	7.94642	7.04983	6.91219	4.70138
TGME49_210600	0.064692	0.236347	0.195672	1.12244	1.05591	0.859318	18.5469	17.7149	6.79274
TGME49_210678	0.723654	0.258471	0.518882	0.361814	0.522044	0.358176	0.197316	0.242604	0.323308
TGME49_210682	51.7683	179.26	145.969	62.3605	46.5872	56.4645	39.7927	33.4518	33.0605
RPS6	337.441	374.586	337.699	262.084	255.534	236.91	235.836	211.706	238.733
TGME49_210700	6.99308	6.29962	8.07318	8.72941	7.14835	7.09149	6.8497	7.00997	7.04173
TGME49_210715	29.2983	23.5085	26.9774	27.3834	25.7325	24.689	23.8756	22.8546	21.5788
TGME49_210730	38.2703	30.7775	36.2514	33.0722	31.517	29.5192	29.4371	30.2438	29.1888
TGME49_210740	0.288609	0.273574	0.281984	0.085307	0.129237	0.139629	0.221812	0.290241	0.280398
TGME49_210750	8.72437	8.20161	8.37464	2.80857	2.55107	4.05544	4.31932	3.79395	4.50759
TGME49_210760	37.4399	21.7639	22.8192	35.8565	33.7686	29.7441	25.7472	27.4566	27.7339
TGME49_210770	3.45166	4.19074	4.5265	1.86331	1.90485	1.91833	3.84939	3.47224	3.30457
TGME49_210778	27.8789	24.7337	26.8059	11.2967	11.0426	12.6781	17.0957	17.8948	17.2538
TGME49_210781	13.7806	11.1208	14.0704	20.016	18.1821	16.4141	15.4571	15.7707	18.4783
TGME49_210783	0.261332	0.142722	0.459543	0.162451	0.155541	0	0.232235	0.223364	0.566404
TGME49_210787	13.0419	8.56546	10.3973	6.42646	6.49445	5.20357	7.75886	6.93117	7.12054
TGME49_210790	21.0381	21.5617	21.2292	14.271	13.6233	14.8123	14.7255	15.2594	11.4116
TGME49_210800	38.3418	26.4522	24.1555	26.5726	23.5227	20.2569	20.0876	19.4659	19.7408
TGME49_210810	53.7912	35.8426	30.7978	103.855	86.7143	65.9386	55.7192	52.1875	49.7665
TGME49_210815	0	0	0	0.131072	0.327817	0.219578	0.249839	0.147896	0.034926
TGME49_210820	6.1041	6.03183	6.13971	8.65962	9.63413	7.13191	8.89215	8.99621	15.8508
TGME49_210830	0.558446	1.67231	1.87152	1.88902	1.83348	1.97974	2.00934	2.11967	1.31192
TGME49_210840	12.5454	13.0789	15.5147	24.5355	23.9508	19.6077	20.8916	20.7236	19.6096
TGME49_210950	0.373711	0.273496	0.30459	0.252707	0.218818	0.061231	0.218653	0.420167	0.466048
TGME49_210960	26.4589	26.5639	27.4544	13.8396	13.9022	11.7708	8.25653	8.29618	5.38924
TGME49_210970	1.198	0.967657	0.722601	1.74699	1.3946	0.824733	2.70343	2.35401	1.12619
TGME49_210975	16.1899	14.38	16.3014	17.2719	17.2073	23.0846	19.8661	17.9718	16.2434
TGME49_210980	41.7019	45.4517	45.1442	47.7399	48.6082	55.3377	49.8038	47.8228	42.8961
TGME49_210990	0.342594	0.416414	0.311152	0.077868	0.282804	0.069439	0.288564	0.275474	0.619963
TGME49_211000	0.696191	1.02613	1.04529	0.576767	0.649377	0.385288	0.946235	1.20604	1.88152
TGME49_211010	24.6328	35.5313	35.7838	24.674	29.1345	31.3629	34.5777	34.708	41.0462
TGME49_211015	64.7257	93.1276	101.312	57.5607	64.7865	104.079	57.5245	56.2147	42.5664
TGME49_211020	71.2432	87.2231	102.201	70.8704	82.028	105.001	82.928	83.2294	61.9467
TGME49_211030	42.3462	48.2992	36.073	5.27514	6.61435	6.4471	6.3159	5.79394	7.66597
TGME49_211040	95.7632	117.78	89.1851	62.1494	60.3457	59.4272	80.181	71.4056	96.3711
TGME49_211050	0.599307	0.511313	0.319443	0.077581	0.09802	0	0.106272	0.122896	0.056256
TGME49_211060	0	0.000144	0	0	0	0	0	0	0
TGME49_211070	0	0.000374	0	0	0	0	0	0	0
TGME49_211080	0	0.000943	0	0	0	0	0	0	0
TGME49_211090	31.09	36.2949	38.9971	24.683	25.9871	24.1555	29.9087	29.9048	27.2338
TGME49_211150	6.34597	6.61125	7.59094	7.15718	7.26875	8.55054	11.3095	11.9707	9.35411
TGME49_211220	5.88402	5.04842	4.94761	7.60352	6.86142	5.05129	4.53049	4.54439	4.58353
TGME49_211230	33.6141	34.9777	39.7572	21.8502	21.783	27.4128	23.1673	23.5319	24.0412
TGME49_211240	18.2587	17.5321	23.7246	25.8537	27.5827	28.3332	24.7644	25.2482	21.3783
TGME49_211250	41.7877	32.56	30.8002	50.76	50.1824	44.5928	45.6758	41.1233	48.8848
ROP26	50.6979	53.6232	48.8195	38.886	40.9541	36.0167	62.4676	58.9009	88.6073
TGME49_211270	6.20787	6.36718	7.1353	138.734	131.411	115.507	68.9782	72.9303	68.751
TGME49_211280	3.6265	2.02731	1.25633	3.01977	2.92666	1.16246	2.03748	1.65927	4.46303
ROP15	53.6611	48.5335	36.5839	45.3617	44.1618	44.5423	40.4518	37.8114	83.9956
TGME49_211300	11.3505	11.4618	10.4477	3.20865	3.41421	4.07026	5.51575	5.13044	5.34425
TGME49_211310	7.32696	6.97726	8.12053	7.4395	7.19174	8.37102	11.8744	12.8681	12.0824
TGME49_211320	0.273685	0.085672	0.061013	0.457548	0.242615	0.244729	0.183744	0.279532	0.207619
TGME49_211330	2.22235	2.99251	3.32314	1.11654	1.14913	0.742582	0.755909	0.753547	0.932792
TGME49_211340	8.62213	11.6793	12.6004	15.2269	16.1584	15.5303	23.9522	23.3287	19.1947
TGME49_211350	14.7873	16.5211	18.0559	13.6273	14.3685	15.5905	18.5139	19.0309	20.163
TGME49_211360	1.72433	1.52678	1.70671	0.385226	0.373109	0.232792	3.07462	2.83448	2.08983
TGME49_211370	0.125985	0.198535	0.072799	0.021282	0	0.011534	1.58436	1.64384	0.409163
TGME49_211380	0	0	0	0	0	0	1.06926	0.79634	0.292028
TGME49_211385	0.072843	0	0.126232	0	0.047713	0	0	0	0
TGME49_211390	3.23738	5.72635	6.26737	1.18537	1.3317	1.90819	3.60193	3.20121	2.13296
TGME49_211400	9.90993	14.3555	15.7853	6.99122	6.33892	9.22319	8.72731	9.46377	6.92372
TGME49_211410	7.28334	6.46883	7.04161	7.08334	7.64225	7.24305	7.27122	7.94457	6.44227
TGME49_211420	142.112	164.049	168.972	124.175	134.024	143.687	105.571	109.096	102.827
TGME49_211430	1.19269	1.04051	0.732441	0.686069	1.10332	0.200518	1.8693	1.87786	2.72569
TGME49_211440	10.4825	14.3036	16.3736	5.11449	6.05873	5.78665	18.8285	18.7888	17.876
TGME49_211450	4.33908	7.27407	8.80971	1.54536	2.12504	2.81731	4.20957	4.61242	4.94467
TGME49_211460	80.31	74.1503	70.6537	51.2057	47.7048	75.6456	59.5322	60.7201	56.4726
TGME49_211470	8.51979	5.95436	6.32929	7.61713	7.7787	8.21711	11.1632	11.7555	12.0366
TGME49_211480	8.20013	6.42536	7.49345	13.6604	13.0825	12.1687	16.0511	15.264	14.8019
TGME49_211600	32.5126	33.2787	36.3776	40.0756	38.996	38.9	35.1435	37.0347	36.3715
TGME49_211610	32.4139	28.8611	31.0035	33.7778	32.7977	33.6455	36.4526	38.3635	38.1844
TGME49_211630	380.227	479.083	375.259	371.504	362.892	448.501	706.519	621.973	626.552
TGME49_211640	12.2589	13.9148	17.0851	20.5176	20.5051	20.6432	19.2933	20.0029	16.306
TGME49_211650	8.20895	8.81679	9.21413	21.8689	23.3714	26.1191	13.9207	15.354	16.0257
TGME49_211660	5.41968	7.64488	7.94272	9.12565	9.94106	11.259	6.89922	7.25417	8.73774
TGME49_211670	36.1053	37.1926	32.0364	25.8165	25.3476	28.3951	47.7277	41.4112	39.8853
TGME49_211675	0.643589	1.73013	0.438556	0.493526	1.6049	0.860222	2.34811	2.24132	2.35916
TGME49_211680	147.392	166.918	139.936	165.99	146.839	152.403	189.165	167.415	180.159
TGME49_211690	13.9601	14.0711	17.2424	11.8852	11.9335	9.78877	13.4323	14.2356	11.7303
TGME49_211695	9.01448	11.1893	11.5476	17.8215	20.2782	20.0026	16.0975	16.0375	15.7552
TGME49_211700	17.5483	18.8798	22.1243	31.9323	32.1499	29.0839	24.6213	26.3086	27.4117
TGME49_211710	67.8605	86.6786	71.9025	56.6363	58.2335	70.6076	44.1395	43.8896	36.5482
AP2IV5	15.9622	20.7133	22.4229	22.5075	24.2252	29.6633	19.7786	21.268	17.9431
SET8	7.68827	5.18827	5.64041	10.7594	10.0981	8.07037	12.499	12.95	11.3193
TGME49_211850	54.3865	38.5523	40.1114	43.4259	39.8415	33.9142	26.9933	26.1119	35.4833
TGME49_211860	14.9002	17.554	16.1995	8.8646	8.61436	7.55976	10.7857	10.6346	13.472
TGME49_211870	15.8287	13.4829	13.6154	8.5018	7.62836	9.3962	7.99835	8.71069	7.18937
TGME49_211880	13.8378	12.4644	12.5867	9.24636	7.99417	11.7596	9.22132	7.89884	7.78405
TGME49_211890	4.19553	5.28792	5.88745	6.02821	5.74736	6.23104	7.70058	7.65326	6.45267
TGME49_211910	0.084569	0.294449	0.173089	0.029659	0.018643	0.012073	0.139591	0.03412	0
TGME49_211920	0	0.103114	0.109737	0	0	0.014696	0	0.028687	0
TGME49_212030	0	0.131788	0.148742	0.011269	0.074913	0.016564	0.008498	0.020179	0.053973
TGME49_212045	0.061928	0.028976	0	0.082301	0	0	0.030254	0	0
TGME49_212060	0.076096	0.031619	0.061338	0	0	0	0	0	0
TGME49_212075	3.57311	8.75289	9.39096	0.140416	0.053591	0.083091	0.129658	0.263945	0.150248
TGME49_212090	25.5394	29.4793	32.9327	32.5592	35.8075	36.7935	25.5224	26.1557	27.6754
TGME49_212100	7.49796	9.2205	10.3918	4.52685	4.80157	5.80127	8.91602	8.4309	7.56194
JMJD5	5.34602	6.06037	7.32672	2.62937	2.4678	2.73472	4.78616	5.20771	4.49578
TGME49_212130	20.4862	19.9381	22.3547	38.7484	37.9749	31.4873	26.0417	26.5092	28.9017
TGME49_212140	10.0065	10.0773	11.1572	4.46054	4.67307	4.53772	8.81248	8.51814	6.9192
TGME49_212145	0.978147	1.72602	1.69821	1.45729	1.19637	1.26841	1.72698	1.42968	1.39572
TGME49_212150	4.88469	4.78238	4.58164	5.85024	5.29526	7.17353	5.35975	5.16138	4.85995
TGME49_212160	20.8415	15.4692	15.2642	23.3773	17.9685	11.9467	10.2697	9.7441	13.2614
TGME49_212170	6.62221	5.2323	6.06996	8.32803	7.71253	6.46075	9.22227	9.83959	12.2665
TGME49_212180	1.50523	1.40557	1.39808	3.00285	3.34801	2.63705	1.45205	1.65198	1.82978
TGME49_212190	32.6535	20.5323	20.0368	27.8289	25.9017	24.9645	26.3675	26.7746	20.9487
TGME49_212200	23.3269	26.4327	29.226	16.7408	16.0985	25.4056	29.3099	26.9342	20.3465
TGME49_212210	68.5899	58.9425	52.9554	36.0087	33.0125	33.3387	40.3213	38.3133	60.287
TGME49_212220	53.766	48.9506	56.811	30.1812	31.8063	31.4395	41.3454	43.3991	38.1073
TGME49_212240	1.58951	1.00101	0.923687	1.04499	1.05298	0.798085	0.880808	0.92827	1.50223
TGME49_212250	59.9849	56.567	60.7879	53.8495	53.2785	57.5782	66.4397	68.3399	72.6897
TGME49_212260	106.078	58.3306	71.7843	36.9081	36.2403	34.6334	74.8088	72.7322	69.3863
TGME49_212270	625.996	468.979	435.333	543.41	495.163	450.606	399.008	370.905	416.303
TGME49_212275	13.0059	13.8058	16.4282	1.7127	1.14212	0.580722	2.63309	2.85304	2.48402
TGME49_212280	18.2094	9.4977	8.02694	7.40571	6.78045	5.12333	6.14445	5.44588	4.6949
RPS19	129.609	187.274	158.156	159.912	143.877	124.052	94.3956	89.1275	119.479
TGME49_212300	228.599	186.304	186.309	146.573	144.392	152.467	157.903	156.133	178.369
TGME49_212310	114.109	82.2626	82.6167	87.5405	82.1015	79.6222	73.097	68.9086	75.2845
TGME49_212410	15.7306	6.16668	7.78033	44.6608	38.7642	28.6473	16.3882	18.8703	10.9323
TGME49_212420	20.4553	11.1947	9.30975	61.9677	56.9046	41.8378	22.7806	25.4186	14.5928
TGME49_212710	0.410155	0.454084	0.875295	0.130725	0.120017	0.158511	0.25136	0.28394	0.105238
TGME49_212725	14.0965	16.5549	19.3627	9.65539	10.0812	11.0749	13.393	13.2237	11.8508
TGME49_212735	0.55406	1.4349	1.9195	1.26674	1.5594	1.21176	1.40946	1.54581	1.99472
AAH2	0.611927	1.09963	1.02378	0.250138	0.15437	0.195209	0.123138	0.207669	0.190164
TGME49_212760	15.0381	17.8763	13.7811	12.0879	11.213	13.2172	15.2816	15.4061	12.4054
TGME49_212770	36.5317	28.9589	27.1954	58.5241	56.8078	43.0969	28.5258	28.6106	70.1555
TGME49_212775	0.054845	0.066911	0.082824	0.236146	0.286579	0.313528	0.184285	0.064136	0.15426
TGME49_212780	8.69202	5.38622	5.29855	6.30562	6.96485	4.31313	3.04153	3.40186	6.53906
TGME49_212800	12.0054	10.4587	11.6107	6.51206	7.18322	8.27085	8.57144	7.8789	8.10784
TGME49_212810	0.405769	0.606106	0.71697	1.75943	1.77273	2.89321	3.68274	3.99179	1.94151
TGME49_212820	19.0249	19.4163	23.1111	24.9235	25.0884	23.0904	19.3591	20.3428	20.9996
TGME49_212830	1.38365	1.17088	1.3008	0.795033	1.0144	0.821149	0.921831	0.866492	0.665945
TGME49_212840	24.4253	22.1711	23.1875	18.4816	16.6697	15.0442	40.6534	41.0348	34.298
TGME49_212850	41.8917	48.0189	43.7886	29.7287	29.0441	30.0031	51.5196	49.0597	49.474
TGME49_212860	19.9678	22.5817	24.6542	25.2986	27.2892	25.5805	31.597	32.8616	25.4006
TGME49_212880	9.43789	11.0203	11.6124	13.571	12.8431	11.1571	14.0979	14.3041	17.3954
TGME49_212900	82.446	64.5229	67.3851	94.7277	94.8893	90.05	108.005	112.323	106.383
ROM3	1.91619	1.25425	1.3584	1.04678	1.00663	0.431316	1.25606	1.11544	0.674637
TGME49_212920	67.287	62.756	53.7385	54.7566	48.6268	44.1817	44.9296	42.0762	30.0563
TGME49_212930	7.18647	8.86207	7.91705	4.33428	4.13609	4.61092	6.59937	6.31604	6.24023
TGME49_212937	0.421676	0.863137	0.604716	0.202346	0.15461	0.022338	0.376321	0.239981	0.598486
TGME49_212940	1.98914	1.02858	1.35824	1.42165	1.71539	1.04482	1.62461	1.45188	1.66424
TGME49_212950	18.4829	24.1608	24.1017	5.40102	6.41834	6.35023	7.11545	6.20969	9.521
TGME49_212955	10.4329	13.9107	12.7607	9.87524	8.75546	10.4875	7.63019	6.30668	7.09174
TGME49_212960	38.0496	29.7715	34.6004	42.8337	41.6633	44.1057	39.5842	42.9974	39.6503
TGME49_212970	0.462331	0.522163	0.421479	0.191419	0.251883	0.149293	0.212367	0.278343	0.473358
TGME49_212980	119.168	84.3432	84.0463	135.925	129.651	114.521	112.843	118.37	153.072
TGME49_212990	15.4499	18.8303	21.7462	24.433	26.1859	29.0414	21.642	23.6359	18.1637
TGME49_213000	8.69599	7.07635	9.64094	14.7428	14.2707	12.8848	11.656	13.6883	11.3893
TGME49_213010	11.3851	8.53133	9.64557	19.8272	16.5459	8.96357	4.58908	5.37468	6.30637
TGME49_213020	13.6335	12.7041	14.1962	28.9578	29.1701	30.2906	21.3761	23.2057	12.6973
TGME49_213030	39.917	35.6666	33.507	46.9808	51.5919	44.0606	48.3893	45.899	43.0306
TGME49_213040	16.9846	12.5776	14.5615	30.5011	30.9838	24.1023	24.9749	26.476	31.8619
TGME49_213050	250.129	262.581	219.034	94.3424	82.6192	89.1001	67.6888	60.9316	81.8009
TGME49_213060	16.8209	14.6662	19.5434	23.224	22.0573	20.0574	19.8558	21.3939	24.7316
TGME49_213065	4.89752	5.94992	6.04143	6.97377	6.61219	5.72079	7.07901	7.78726	8.09732
TGME49_213067	13.1633	17.8198	16.0654	42.2646	39.7688	37.8812	52.0891	50.8451	36.2416
TGME49_213069	8.87902	14.3122	12.2093	14.7329	14.9655	13.8866	8.61279	7.61637	6.99058
TGME49_213072	7.28837	7.92435	8.26164	13.254	14.4886	13.0104	10.7408	11.3762	12.6222
TGME49_213100	2.95816	5.45931	5.40884	7.51084	8.4045	8.48052	5.89537	6.21791	4.97367
TGME49_213115	2.70739	4.68977	5.32454	7.18543	7.05235	8.30627	6.4359	6.54145	6.86617
TGME49_213240	4.68884	9.51053	12.6912	13.0911	13.2576	16.8056	7.49242	7.29521	8.1427
TGME49_213255	8.23719	5.13747	5.36355	11.9571	13.2297	13.7179	6.86472	7.0466	8.41038
SRS25	403.486	379.68	314.759	298.719	274.551	237.772	202.156	176.153	239.743
TGME49_213290	2.44192	1.61922	1.01894	1.49545	1.25028	0.549491	0.675077	0.944471	1.06743
TGME49_213300	3.53188	4.84248	6.05651	3.49413	3.0012	3.82524	3.30353	3.51005	2.87841
TGME49_213310	5.60695	6.13325	7.0748	5.37341	5.6102	6.32089	6.29115	6.50506	5.37423
TGME49_213325	3.33802	4.30739	4.79026	8.04643	9.2117	12.9534	13.3115	13.8334	9.98854
TGME49_213340	3.79652	1.42581	1.48947	1.80233	1.49329	0.664632	1.51684	1.73773	1.09043
RPS15	207.787	276.71	284.68	158.775	126.172	119.393	108.644	95.5494	133.056
TGME49_213360	0.137111	0.190239	0.127181	0.152363	0.065967	0.058721	0.260892	0.159939	0.258
FRM3	6.45835	5.45681	6.19773	14.1416	14.5931	16.7356	12.1877	13.9748	14.622
TGME49_213380	0.889807	0.420501	0.45961	0.66736	0.545806	0.798674	0.545017	0.507083	1.0488
TGME49_213388	5.56954	4.6385	6.0052	9.04709	9.10355	9.77274	6.50351	6.60127	6.85067
TGME49_213392	38.2171	38.8701	44.0181	25.0758	27.9177	31.8305	26.0561	26.437	28.6193
TGME49_213400	6.86409	10.3953	10.6904	8.42982	9.46755	10.6104	12.0915	12.111	13.651
TGME49_213410	44.4051	57.8007	54.6125	46.4544	47.6717	55.0719	44.3338	41.6323	37.144
TGME49_213415	15.2174	15.4897	19.176	10.1382	12.2376	9.29973	15.6255	16.7368	15.7536
TGME49_213420	18.6581	11.8211	19.7628	11.7617	11.5246	12.2254	15.554	16.118	15.2764
TGME49_213430	3.30259	1.68797	1.96394	0.366785	0.048901	0.200206	3.58527	4.57405	2.07662
TGME49_213445	51.6743	48.5745	52.6975	7.83342	5.76133	4.02726	21.2135	20.2115	7.20865
TGME49_213460	0.21828	1.64816	1.88518	0.595752	0.490531	0.230968	5.9645	5.65784	3.00887
TGME49_213480	0.71287	2.85969	3.54482	0.417102	0.320632	0.120447	15.9931	14.369	9.46653
TGME49_213490	19.4618	16.1324	17.695	9.00971	8.98348	9.30062	11.5876	10.5884	9.97208
TGME49_213520	24.1248	24.4353	25.7377	8.82487	9.03917	13.0176	20.7721	18.7363	14.8743
TGME49_213530	0.530104	0.44125	0.379992	0.532026	0.395992	0.289826	0.298977	0.286831	0.338577
TGME49_213550	18.1957	20.1517	24.5536	20.9719	21.816	22.5204	22.5757	23.4216	25.2149
TGME49_213560	1.81284	1.21378	0.920989	0.750524	0.913081	0.359117	1.91123	1.58717	1.23999
TGME49_213570	99.8692	70.3345	77.2865	98.7575	87.2435	89.9283	94.8279	94.2935	69.9142
TGME49_213580	464.319	999.259	920.959	568.043	602.363	579.878	476.386	397.541	479.023
TGME49_213590	29.7589	27.6318	28.9977	32.5024	29.6829	39.4863	35.197	34.1637	33.4
TGME49_213600	21.929	23.6525	26.0683	18.9945	18.0725	19.7938	22.176	23.4578	20.6669
TGME49_213610	76.0428	88.4877	85.5175	61.679	64.5216	77.7044	124.63	119.876	95.6828
TGME49_213620	23.2515	24.0415	25.1008	36.7626	36.5079	42.5142	31.8116	31.8858	29.0155
TGME49_213635	0.495298	0.883735	0.853242	59.2511	63.1272	93.889	75.3203	80.0798	65.0417
TGME49_213650	28.1108	22.4233	22.7108	12.1508	11.0029	13.6065	18.9933	18.8548	17.0159
TGME49_213660	26.1237	30.0262	28.175	21.3175	22.4527	27.8144	44.6766	42.9837	40.3848
TGME49_213670	21.2793	13.9912	16.1823	12.4559	11.7008	11.3649	21.483	21.5504	22.2341
TGME49_213680	11.1699	9.77401	9.25271	3.31741	3.34054	4.03493	6.00986	5.90751	3.84399
TGME49_213690	21.3098	17.9254	15.0731	4.69472	4.27862	5.05558	6.5914	6.17313	6.69062
TGME49_213700	0.688332	0.718491	0.72001	1.35454	1.16911	1.09694	6.98245	6.46536	2.44754
TGME49_213710	12.7922	11.7265	11.3541	10.6032	10.1744	11.4625	20.9154	20.4516	13.1928
TGME49_213720	0.604563	0.940212	0.972526	0.094533	0.153787	0.06639	0.316385	0.299381	0.370132
TGME49_213730	174.805	132.597	130.114	82.9572	78.6099	72.7501	80.0456	86.793	81.0315
TGME49_213740	51.08	35.0973	45.284	32.6916	30.3687	27.5574	35.4756	37.0051	28.6884
TGME49_213746	19.1648	20.5054	18.5863	19.4765	18.0329	22.239	21.1226	19.7453	19.8591
TGME49_213748	6.99151	6.07774	6.82911	5.98154	5.75237	6.58217	6.62981	6.23011	6.05583
TGME49_213752	0.196175	0.205826	0.25054	0.615216	0.560693	0.948783	0.713137	0.69476	1.01737
TGME49_213760	0.20232	0.347961	0.429774	0.427684	0.4212	0.095903	0.525549	0.4315	0.545039
TGME49_213770	21.2799	20.1039	21.064	15.3759	15.9861	14.996	16.5884	17.1333	15.5955
TGME49_213780	0.39879	1.06068	1.10843	0.419193	0.322906	0.566638	1.42667	1.18421	0.557293
TGME49_213790	4.33013	4.35314	4.40739	5.53207	5.44377	4.59208	6.22999	5.95875	8.6165
TGME49_213800	21.8758	28.8806	28.894	23.6042	26.7865	29.6591	25.8251	25.3605	30.6832
ISCA	19.7416	19.705	20.8655	25.0277	25.779	26.7878	15.2377	16.7463	16.9136
TGME49_213820	2.98127	3.75275	4.13159	1.26217	1.04198	0.982228	6.97778	7.22862	7.1711
TGME49_213830	28.3304	29.9128	27.7861	8.06987	9.20473	11.2192	12.2753	12.2859	12.0436
TGME49_213840	0.078418	0.103767	0.098893	0	0.049038	0.075943	0	0.022922	0
TGME49_213850	0.572755	0.940563	0.691247	1.3257	1.30662	0.92158	0.575505	0.485053	0.257778
TGME49_213860	0.066968	0.215569	0.211715	0.072379	0.048791	0.163007	0	0.053261	0.054928
TGME49_213870	33.8206	23.9348	26.2869	41.0869	42.0147	38.2953	74.3908	77.9697	62.732
TGME49_213880	36.8522	25.7928	24.1073	64.0581	61.4528	59.9455	60.6328	62.7473	34.1359
TGME49_213885	3.34368	2.15204	3.10115	4.36263	4.83422	6.20348	2.88879	3.19185	2.97809
TGME49_213890	13.3748	10.4423	12.8303	20.8816	20.5174	18.8901	12.3979	13.0485	14.9576
TGME49_213900	30.6818	33.6544	34.0176	42.2788	45.8581	48.6587	58.531	57.607	55.2684
TGME49_213910	6.9261	7.48537	7.92576	15.1508	16.3808	16.8605	12.2214	12.769	10.6664
TGME49_213920	12.591	11.4002	11.2248	17.377	20.0846	14.8559	14.3223	14.2616	26.7783
TGME49_213930	13.0469	15.7106	19.0146	14.3847	15.0299	18.9769	20.145	21.1196	16.7955
TGME49_213940	497.041	386.598	399.517	839.059	747.432	466.494	322.475	298.776	420.944
TGME49_213950	19.1172	13.4657	13.8128	18.4865	17.7533	15.8251	14.0943	14.1155	13.6112
TGME49_213960	1.78085	1.3686	0.148241	2.1681	2.41966	0.274262	0.352337	1.17509	1.1419
TGME49_213970	36.9545	26.9801	31.3696	29.5343	29.111	28.3936	17.7511	16.9643	17.5166
TGME49_214070	6.17419	3.49824	3.57019	9.82385	8.34426	4.32295	2.39291	2.8805	4.00526
TGME49_214080	88.7116	73.195	54.0336	48.2518	52.3518	36.9821	0.006389	0.129921	0.223344
TGME49_214090	57.8279	67.9069	74.6502	66.4871	71.5732	76.796	125.116	130.078	103.079
TGME49_214100	50.5073	63.1189	76.8942	62.7711	76.8105	77.6539	175.12	177.96	134.303
TGME49_214110	6.00902	6.64672	7.82395	12.5847	14.5009	15.4245	17.6262	18.0574	16.6864
TGME49_214115	0	0	0.057257	0.123262	0	0.108309	0.135794	0.10094	0.190475
TGME49_214120	2.64109	3.25748	4.09954	4.16623	4.22219	4.7514	4.04932	4.48278	5.96171
TGME49_214130	6.25715	6.54131	5.75425	17.21	18.2426	17.5356	17.5724	17.8124	15.3281
TGME49_214140	49.12	41.9052	49.8318	55.1943	55.9739	55.871	44.6997	47.9697	42.578
TGME49_214150	26.412	34.0048	44.0592	17.9794	16.8382	18.8602	14.5711	15.0177	14.0438
TGME49_214160	0	0	0	0	0	0	0.000771	0	0
TGME49_214170	10.3209	11.1478	12.7972	7.69937	7.94916	5.12775	6.8517	6.33969	9.0173
TGME49_214180	72.0288	60.3183	64.6137	63.7114	68.5284	66.4523	67.7152	70.9554	78.6439
SRS46	1.75112	3.10062	2.47254	1.77056	1.55402	2.00853	3.5764	3.60913	3.75435
TGME49_214200	5.4878	8.72888	9.74842	7.15212	6.94314	7.7467	8.497	8.54534	7.53593
TGME49_214210	55.7383	61.3005	66.4818	83.7031	85.4557	81.0286	76.4461	76.0453	62.418
TGME49_214220	514.265	494.499	466.853	723.797	592.291	482.522	732.505	680.767	619.255
TGME49_214230	2.37955	2.26043	2.97958	13.1416	13.3815	11.8359	12.6215	13.3042	11.6517
TGME49_214240	9.97522	9.86609	12.308	8.5688	8.32908	10.2825	12.9356	13.8782	12.6024
TGME49_214250	126.961	85.8474	73.3235	109.348	88.4041	72.4174	66.433	60.3413	68.5049
TGME49_214260	23.6095	18.7392	19.892	22.5144	22.0096	24.3182	29.8559	29.7544	24.3367
TGME49_214270	14.2588	20.4418	20.4145	26.7859	28.323	25.8628	32.3515	32.4796	21.6494
TGME49_214280	9.76979	10.971	12.1964	16.2994	18.6245	19.7923	20.6621	20.8643	19.5521
TGME49_214290	70.1026	72.2516	74.0773	32.9449	32.8606	30.3857	40.311	40.0271	40.9912
TGME49_214295	1.46149	1.25579	1.4729	0.467192	0.466029	0.557604	0.9451	1.22849	0.877088
TGME49_214300	5.57727	6.49708	7.13172	13.2725	14.1378	17.5574	17.4915	17.274	17.7572
TGME49_214310	65.5966	30.7029	27.9356	35.5104	30.8669	28.4847	20.9782	21.4272	19.2768
GT1	125.421	78.9532	81.9381	165.556	147.9	124.52	137.944	137.139	125.878
TGME49_214330	0.047358	0.053945	0.040656	0.02183	0.018556	0.011737	0.047186	0.046286	0.040749
TGME49_214340	30.5575	34.4464	31.1921	24.8142	27.7661	30.2193	41.082	39.005	34.8503
TGME49_214350	25.1774	31.5	30.533	9.73296	8.24083	11.0846	12.3012	11.7617	13.2766
TGME49_214370	26.8803	28.1666	31.3946	16.4608	16.9416	18.3158	21.886	22.8942	19.407
TGME49_214380	32.405	30.2357	32.1813	18.7249	20.4499	24.5482	37.2096	36.7273	32.7898
TGME49_214385	18.3422	18.6866	18.0086	18.2147	11.2126	24.0269	27.1803	17.099	14.4681
TGME49_214390	26.8357	28.7272	25.3044	8.32501	12.0277	12.3015	15.8653	24.737	22.47
TGME49_214400	24.444	19.7398	16.3719	15.4358	13.4855	13.7206	6.87109	5.92158	10.5577
TGME49_214410	136.028	114.59	98.7792	82.1019	75.4499	94.2158	107.645	102.633	106.796
TGME49_214420	20.3375	18.6765	14.2213	17.7939	17.5682	11.1641	19.2516	19.7786	22.431
TGME49_214430	29.247	27.8497	23.5035	23.7788	24.055	13.9901	32.3444	33.1556	41.6381
TGME49_214440	258.297	196.514	185.674	191.396	191.89	191.184	166.093	170.784	168.374
TGME49_214470	18.5347	16.2214	18.55	14.4953	16.4637	18.1543	16.9213	17.4208	20.4406
TGME49_214480	29.4209	24.3749	25.3375	13.0569	13.4483	21.0058	15.2033	15.6975	16.3875
TGME49_214490	7.67306	6.84626	8.88351	6.44461	6.08692	7.08602	6.50856	6.58098	6.85462
TGME49_214500	23.8111	25.6918	26.725	7.59122	8.87847	16.7541	19.5772	18.5819	18.7446
TGME49_214510	0.93447	1.05906	1.19909	1.08873	1.10319	0.587362	1.5364	1.5379	1.2898
GTF2H4	8.95151	10.1137	11.2124	12.0094	11.6765	11.6218	12.2162	12.6703	8.72214
TGME49_214530	13.3173	16.7528	16.153	16.9852	17.5916	17.7537	15.305	16.1841	14.5426
TGME49_214540	1.72064	2.56945	2.22687	2.78295	2.7328	2.89772	3.67097	3.11221	3.64492
TGME49_214545	0.17896	1.09114	1.06131	0.207636	0.04647	0	0.197439	0.16385	0.240801
TGME49_214550	0.159788	0.169984	0.093391	0.055472	0.043706	0	0.335359	0.303833	0.289764
TGME49_214560	32.7246	26.3286	29.3535	21.2771	21.5982	21.7972	23.7752	25.1074	18.794
TGME49_214570	1.58574	1.23755	1.25283	0.317326	0.233859	0.37414	0.369662	0.197225	0.300876
TGME49_214575	116.188	117.83	86.0304	50.4319	47.1439	44.2074	40.0616	33.0486	34.3124
TGME49_214580	4.0222	4.71236	4.8095	1.90908	1.85136	0.943187	0.778651	0.828218	0.520192
TGME49_214590	41.379	38.8354	40.2476	72.641	78.1077	72.2191	55.125	56.4035	52.7537
TGME49_214600	11.8509	10.6675	14.4496	13.6752	13.5904	11.9925	13.0004	13.7949	13.5525
TGME49_214610	2.34963	2.27684	2.78389	6.04927	6.19547	5.64628	5.32429	5.40747	5.9083
TGME49_214620	6.7776	7.01136	7.22876	27.4813	29.2708	29.1273	22.5145	23.3641	23.22
TGME49_214630	3.08523	3.83832	4.04751	10.1263	11.0393	11.6437	8.45702	8.34936	8.20072
TGME49_214740	15.5572	19.9144	21.2248	6.22788	7.14466	7.11241	6.2289	6.42606	6.42957
TGME49_214750	19.9404	17.9742	19.4556	37.4421	38.2572	35.2774	33.1642	34.4732	34.1792
TGME49_214760	2.55193	2.83448	2.38816	0.965805	1.55188	1.17362	0.838168	0.669796	0.859537
TGME49_214770	29.873	30.4606	31.4432	16.2875	17.3111	21.4966	27.7463	27.1105	26.9608
TGME49_214780	1.92894	3.33874	3.06877	5.89015	4.73534	4.3748	8.30823	8.01929	4.77833
TGME49_214783	0	0.802075	0.674443	0.182839	0.022008	0	0.149145	0	0.027276
TGME49_214787	0.116934	0.678184	0.513893	0.367364	0.179586	0.059775	0	0.748343	0.259002
TGME49_214790	38.2527	53.2056	49.2713	32.395	33.232	39.2828	32.7746	32.3139	27.5425
TGME49_214800	7.47729	4.60592	5.08969	17.5362	16.1405	13.405	7.86066	8.59308	10.1096
TGME49_214810	4.66432	3.50332	3.64853	6.76862	9.24074	8.2351	8.11556	7.92873	9.82556
TGME49_214820	65.4723	65.3892	71.2048	55.1846	61.8992	61.5481	60.6951	60.3075	54.9934
TGME49_214830	2.48955	3.74639	4.1362	4.19648	4.42203	5.1383	7.23985	7.77923	6.54861
TGME49_214835	4.69425	3.33897	3.22298	1.73113	1.57901	1.12454	1.06057	1.03592	1.11529
AP2X7	114.58	117.931	133.747	138.437	143.589	148.651	118.424	123.932	128.247
TGME49_214850	1.58862	2.38156	2.49124	0.931449	1.06186	0.463881	0.749141	0.963747	2.17145
TGME49_214860	0	0	0	0	0	0	0	0	0
TGME49_214870	10.602	10.9131	10.2613	17.8918	17.7396	20.0689	17.8036	16.1311	14.6296
TGME49_214880	26.23	22.0275	22.3681	27.6959	28.6948	27.6271	29.8563	29.6481	39.7974
TGME49_214900	24.3946	24.9323	30.2289	24.9488	25.6394	24.099	29.001	30.883	23.5756
TGME49_214910	1.55585	3.052	2.99075	4.53627	4.89382	8.44617	8.1733	8.78008	7.4076
TGME49_214920	22.2612	21.4554	23.6351	19.7581	19.999	19.7738	23.3754	22.7655	26.1206
TGME49_214930	0	0	0	0	0	0	0	0	0.000574
TGME49_214940	667.816	591.102	529.687	580.419	543.045	561.898	408.09	386.911	464.046
TGME49_214950	150.839	144.909	132.862	67.1979	75.2198	70.0123	94.5804	97.1987	108.665
AP2X8	28.7745	28.7312	34.3701	44.0038	42.9127	38.3989	35.008	38.2458	37.3563
TGME49_214970	12.9742	15.3083	16.6546	24.0434	23.9998	20.0067	18.1192	19.9502	16.6192
TGME49_214980	206.844	218.776	235.432	89.2941	91.7222	83.3911	261.139	282.051	243.905
TGME49_214990	19.9273	19.2997	26.3178	20.1326	18.5982	15.8127	19.7953	21.6643	19.2846
TGME49_215010	6.95724	7.6244	9.08288	17.4007	19.1572	15.4498	13.3128	14.4787	15.2996
TGME49_215020	12.1223	10.139	13.5103	10.767	10.1608	10.6087	10.8738	10.6473	10.1107
TGME49_215030	11.268	13.2129	16.6461	4.15132	4.08387	4.92314	6.17174	6.78525	6.1786
TGME49_215040	10.4477	10.1413	11.17	10.47	10.8105	11.2988	10.4204	10.5281	10.9753
TGME49_215050	6.79122	8.44418	6.68185	5.22673	6.01027	6.16069	7.09235	6.54221	5.78642
TGME49_215055	1.11178	1.45606	1.57379	0.927012	1.69327	0.746557	2.10553	2.13712	2.14148
TGME49_215060	10.4671	11.8834	11.0402	8.8096	9.79451	9.45219	15.1875	14.6779	16.5578
FD	13.2065	18.3384	16.9904	14.0294	14.0983	13.5965	14.8543	15.1756	15.7009
TGME49_215080	2.9842	3.76603	4.88016	10.5445	11.7619	12.6122	8.68598	8.85234	8.53565
TGME49_215090	10.4732	14.3505	16.9537	30.6485	31.1953	33.6624	23.155	24.2127	20.5752
TGME49_215100	1.106	1.11284	1.26015	5.60613	5.74925	3.6059	1.59952	1.73708	1.77416
TGME49_215130	15.9871	18.362	18.2121	7.76635	7.0499	8.28012	9.44288	9.53958	9.52176
TGME49_215140	1.24082	1.84403	1.48213	0.754851	0.843771	0.653797	0.969115	1.01728	1.1518
AP2X9	34.244	23.4472	28.4903	46.4103	47.1423	41.1277	32.3703	34.334	47.6444
TGME49_215160	44.593	44.8292	42.022	43.5609	43.9764	46.6824	66.4572	67.2944	57.6036
TGME49_215165	0.237109	0	0.036677	0.116014	0.260076	0	0.393772	0.31475	0.280876
TGME49_215170	51.7774	34.6702	36.9146	19.0326	18.2341	14.2567	14.9302	16.4279	23.7186
TGME49_215180	9.77423	8.41033	8.11596	2.86256	2.03102	1.60787	1.71641	1.77812	2.56954
TGME49_215185	2.41587	1.76785	1.68827	0.126418	0.19124	0.036713	1.5773	0.735808	0.423257
TGME49_215195	1.83899	1.3846	1.32665	0.264821	0.137395	0.135335	1.22392	1.18438	0.819479
TGME49_215210	47.8244	40.5806	39.2281	35.155	34.866	32.4498	33.0272	31.3152	30.2474
TGME49_215220	216.678	206.836	192.668	239.245	248.22	326.432	206.827	206.32	235.122
TGME49_215230	47.1363	38.9885	41.659	40.7816	44.089	44.9631	44.7951	47.4972	44.7174
TGME49_215250	14.3681	17.1257	19.9881	27.5773	30.2831	35.8895	23.7415	25.0809	25.0535
TGME49_215260	11.1991	12.1621	15.2249	23.5681	21.3799	18.8423	15.7235	17.4216	10.5872
TGME49_215270	0.08435	0.2957	0.197359	0.227077	0.209485	0.175634	0.152353	0.139903	0.104842
TGME49_215280	40.7032	36.67	39.1322	47.4055	45.9019	43.9195	45.5723	44.122	44.3096
TGME49_215290	34.4737	32.3815	32.474	30.9081	30.0059	37.606	26.7784	26.188	20.4512
TGME49_215300	23.3741	21.3253	23.8576	13.2396	13.8071	19.1241	18.5419	17.6171	15.0372
TGME49_215320	0.405381	0.586635	0.618901	1.02849	0.844428	0.985465	0.752258	0.618831	0.247408
TGME49_215328	0.036688	0.098694	0.117383	0.047376	0.032621	0.091723	0	0.02582	0.0753
AP2X10	2.03684	2.18994	1.97194	1.50595	1.23585	2.9939	0.208501	0.178283	0.311687
TGME49_215343	1.38198	1.26389	1.23404	0.144184	0.171192	0.058785	0.152823	0.16507	0.156971
TGME49_215347	13.1954	9.05841	7.99611	3.94768	3.56241	2.94826	5.38157	5.22329	5.52504
TGME49_215350	154.694	117.342	115.725	53.2828	50.5056	62.4512	76.5267	76.3968	64.8192
TGME49_215360	91.1121	68.3731	50.5039	41.7916	36.7747	37.7964	29.8079	27.8182	27.9072
TGME49_215370	28.6404	23.7613	23.6762	5.42663	5.33521	6.31534	10.265	10.8272	8.00355
TGME49_215380	18.1414	16.7749	15.1443	8.58633	8.71379	12.4776	11.1424	11.3223	9.83982
TGME49_215385	8.46697	7.09943	7.05179	3.63031	2.90043	3.20661	5.26465	4.52819	3.42051
TGME49_215390	129.258	141.257	122.626	55.3921	42.5669	61.8992	68.9718	67.7769	43.0041
TGME49_215400	24.4413	16.0104	14.7397	25.6224	19.9349	17.8082	16.1753	14.6852	12.2809
TGME49_215410	0.656707	0.905767	0.601071	0.301111	0.28567	0.135689	0.220474	0.243293	0.628706
TGME49_215420	27.5683	28.3068	27.3423	12.52	14.0746	16.8404	17.8887	17.0224	17.3214
TGME49_215425	117.091	90.4518	100.161	87.2329	87.9575	97.769	116.792	107.049	98.634
TGME49_215430	106.948	79.0955	94.7139	93.4992	84.15	87.9763	99.1341	99.0376	91.1988
TGME49_215440	35.2752	38.3823	39.5415	35.0054	37.1386	41.865	46.7005	46.7759	37.6953
TGME49_215450	14.2247	16.1262	17.2047	12.9073	14.2576	21.0352	25.1933	24.3963	13.6882
RPS24	280.75	352.662	290.433	168.884	164.019	138.714	119.807	107.657	146.789
RPL10A	354.166	493.503	432.776	231.6	220.463	231.967	180.86	157.423	198.813
TGME49_215480	52.4756	22.9081	23.7776	87.4353	68.1398	46.8306	24.1493	23.6111	18.6313
TGME49_215490	104.954	91.6587	81.7069	101.302	86.297	77.2169	69.8958	65.1078	63.1504
TGME49_215500	2.09783	2.01047	2.17671	0.946356	1.07566	0.458432	1.94776	1.6788	2.12727
TGME49_215510	14.6595	15.5494	14.2559	7.47059	6.75844	6.51884	7.50782	7.37672	7.25865
TGME49_215520	12.8824	9.88102	10.6231	11.8003	12.7715	9.89198	7.02114	6.98872	17.1078
TGME49_215530	33.2057	56.4518	39.3537	54.5706	54.4088	58.959	40.5556	32.6665	54.9231
TGME49_215540	1.89686	4.50669	6.67112	0.157524	0.256942	0	0.339509	0.338351	0.379133
TGME49_215550	2.20794	1.91466	1.85678	5.67458	5.53234	3.21193	3.41758	3.08986	5.35283
PRMT5	1.60498	2.20282	3.04864	2.56807	2.68051	1.87925	2.36568	2.61513	2.73862
AP2X11	19.3392	12.643	16.0195	26.2806	27.2655	19.2432	14.7058	17.5156	24.8425
TGME49_215580	6.10316	6.03621	6.44715	5.21623	4.54525	5.08317	4.21971	4.732	8.81495
TGME49_215590	86.6295	65.7441	76.1977	83.0418	78.6924	65.1976	73.0956	74.088	78.6072
TGME49_215600	17.1292	24.2622	24.5587	16.2308	17.1342	16.0261	26.7243	26.8253	24.6556
TGME49_215610	119.769	120.548	133.713	60.0688	61.7627	59.1613	125.141	126.839	127.968
TGME49_215620	7.40801	7.34891	9.50103	6.18571	6.2023	6.66219	10.4218	10.9638	10.7358
TGME49_215640	13.6933	10.8912	13.9186	23.4777	25.8035	23.0805	20.5778	21.9106	30.9382
TGME49_215650	0	0	0	0	0	0	0	0	0
TGME49_215660	3.90911	4.45846	4.13531	5.16348	5.33912	7.13467	5.05463	5.37578	4.34568
TGME49_215670	0.10335	0.143615	0.105859	0.160483	0.190115	0.053875	0.227225	0.217436	0.347561
SRS18	19.2357	15.6955	13.2639	7.0464	6.5255	4.69432	8.37513	9.33376	8.86522
TGME49_215690	2.6378	3.57742	4.57985	2.98015	3.1329	3.86152	5.63643	6.12365	7.24663
TGME49_215700	3.82433	6.43852	7.23287	2.43226	2.51496	2.57586	4.82158	4.84206	4.90396
TGME49_215710	10.9414	14.8536	18.8701	11.0322	12.4073	13.6434	22.8591	23.9998	23.5722
TGME49_215730	12.4579	11.6602	13.8619	19.3133	21.115	21.8384	17.1839	16.9474	22.5023
TGME49_215740	22.868	21.446	24.3406	22.2066	22.3977	23.3666	26.4396	27.3556	22.3372
TGME49_215750	12.8643	11.3758	11.6447	7.63036	8.35641	9.54071	16.821	17.5641	16.5541
ROP8	154.547	153.868	115.431	71.8373	75.5897	48.2995	112.765	104.302	191.241
ROP2A	152.334	111.052	97.8046	66.732	64.7932	60.2893	72.0275	71.9639	156.185
TGME49_215885	1.65086	0.75305	0.764175	3.27085	3.30235	2.18887	3.29665	4.08005	3.27215
TGME49_215890	22.3702	19.918	22.1086	31.0625	31.323	30.4245	33.227	34.0757	25.9324
TGME49_215895	74.8599	55.4235	49.2592	17.7887	15.3927	16.3128	22.9075	22.0942	18.3434
TGME49_215900	2.67133	1.91861	1.67034	0.534731	0.685273	0.202284	0.856061	1.10524	1.02549
TGME49_215910	108.77	100.041	122.153	106.814	105.138	99.9678	85.8807	94.7104	67.6586
TGME49_215920	37.1703	38.6926	39.9671	118.382	112.183	109.384	46.2292	47.5693	41.7469
MED21	12.1817	14.7579	18.6066	36.1732	48.5234	40.61	25.4904	23.8584	19.9296
TGME49_215940	1.76498	1.74597	2.1957	6.67678	7.14676	5.38784	6.7569	6.51371	6.46715
TGME49_215950	77.7559	52.7867	74.5274	114.999	111.028	104.824	84.6829	91.6873	90.6024
TGME49_215955	16.5215	16.0803	15.9142	8.9577	9.36915	10.4513	12.9726	13.5952	12.9095
TGME49_215960	895.015	1076.82	897.269	753.895	679.475	515.018	447.936	385.186	475.649
TGME49_215970	0.036037	0.006639	0.037383	0.000893	0.001185	0.00059	0.000725	0.002956	0.02641
TGME49_215980	27.9314	27.5893	52.7534	11.853	3.21825	53.6576	9.39189	29.3365	19.7348
TGME49_215990	12.3336	6.90865	6.60688	9.16804	9.04692	5.71269	8.96082	8.06319	9.30058
ALV3	106.397	92.6387	86.9886	182.666	195.328	146.229	95.2805	95.2234	221.832
RPL24	18.0759	19.9805	20.4107	13.7626	15.9421	17.9728	19.1767	20.4	17.6895
TGME49_216020	3.88922	7.97938	8.57502	13.5541	15.3214	18.6294	18.0372	19.0356	13.508
TGME49_216030	6.7295	6.61202	7.28528	9.0606	8.96534	10.0763	9.43394	9.6299	10.5805
TGME49_216040	12.9031	12.2963	13.6019	17.547	18.5712	21.0518	16.7888	17.9093	16.2269
TGME49_216050	17.5252	13.4906	16.0891	18.3794	17.9374	20.5439	17.366	18.0437	15.3634
TGME49_216053	0.535831	0.360034	0.458236	0.331585	0.50759	0.393438	1.16482	1.0446	1.0477
TGME49_216055	26.2331	22.1727	22.7634	14.7274	14.0918	14.5791	20.6898	21.3681	17.0233
TGME49_216060	42.3266	50.7326	49.9953	30.303	30.8507	33.0787	33.8433	34.0284	31.7521
TGME49_216070	9.6512	7.64243	9.39425	7.74888	7.66247	6.5082	6.42649	7.1341	7.68159
TGME49_216080	42.5029	51.0753	44.3598	38.3325	41.0667	42.943	63.4043	59.96	76.8185
TGME49_216090	0.362724	0.176392	0.197714	0.523118	0.744871	0.326967	0.826129	0.783781	0.805238
TGME49_216120	25.0254	22.7119	23.9144	20.2863	18.1415	16.9255	23.1362	22.187	22.6531
TGME49_216130	70.046	54.6972	51.0201	40.6447	35.889	37.8529	40.8413	37.2891	42.0286
TGME49_216140	0.927166	6.88043	6.99779	21.6818	16.971	1.48417	195.623	172.849	55.2605
TGME49_216150	0.093555	0.09892	0.042828	0.101792	0.010031	0	0.149024	0.09528	0.075495
TGME49_216155	0	0.049949	0.052512	0.11068	0.034439	0.072462	0.068782	0.021033	0.067938
TGME49_216160	0.616542	1.72163	1.53468	2.19011	1.60657	1.62967	1.13073	1.46159	1.04599
TGME49_216170	4.95149	6.56126	6.94214	5.32523	6.04704	6.39938	12.1155	11.5991	9.44656
TGME49_216180	44.8728	69.2812	57.0628	49.7435	46.4294	55.4535	53.4089	48.9303	44.2925
TGME49_216190	13.8839	9.00036	10.7958	43.3228	37.4653	28.6705	24.9014	27.9384	17.5627
TGME49_216200	5.57799	2.95598	2.05073	23.1807	18.3091	8.83934	9.92805	8.53273	5.5662
TGME49_216210	3.24	5.47485	6.64796	4.97113	4.61521	4.59867	6.85319	7.12961	4.36043
AP2XI5	29.1668	26.6186	28.9859	42.3197	41.9228	41.3652	36.3513	40.2168	46.1492
TGME49_216230	42.1157	40.231	48.4496	61.818	64.7189	69.8197	69.9344	73.3725	73.8211
TGME49_216240	5.19525	5.1359	5.67367	7.40646	6.65916	5.55726	7.64026	8.25798	11.7553
TGME49_216250	7.88259	9.31644	9.94422	2.30405	2.19862	2.53876	4.22018	3.88651	3.60482
TGME49_216260	16.8285	18.3516	20.6165	19.6207	20.6448	22.5766	19.3275	20.4113	21.354
TGME49_216270	20.6797	20.4392	22.0519	11.9161	12.7447	13.696	13.7064	12.4535	12.5722
TGME49_216275	17.2677	19.0829	18.0712	10.8635	9.80351	10.2077	10.955	9.90299	9.18689
TGME49_216280	0.205905	0.922261	1.2426	0.522992	0.339006	0.58292	0.185456	0.083498	0.024635
TGME49_216285	2.61164	3.28136	3.11618	3.47821	2.80127	3.66821	1.11745	1.16183	1.04148
TGME49_216290	0.216028	0.171418	0.230114	0.66158	0.647871	1.21355	0.93443	1.08288	0.71514
TGME49_216335	0.129457	0.181138	0.249927	1.59476	1.47672	2.02156	1.8048	1.99389	1.67201
TGME49_216370	10.0899	16.7288	16.8666	12.6595	14.263	12.3902	15.2264	14.0222	17.0068
TGME49_216375	1.69838	2.93521	3.97555	1.6116	1.72754	1.47619	2.68558	2.7016	3.25007
TGME49_216380	9.97986	11.1114	12.3308	7.40175	7.95036	8.39687	10.7131	11.113	10.7317
TGME49_216390	13.8543	12.4032	15.746	10.2211	10.9665	14.577	12.9077	13.2852	11.9767
TGME49_216400	4.53023	3.69514	3.46839	4.24813	3.95264	4.25973	5.12335	4.9597	4.33185
TGME49_216410	26.5187	29.7775	22.7603	27.408	25.6384	28.5892	31.4197	28.136	22.2771
TGME49_216415	6.75462	5.654	5.39542	6.4199	6.26582	6.21514	5.91491	7.09939	4.99988
TGME49_216420	0	0	0	0	0	0	0	0	9e-06
TGME49_216430	26.2609	24.9538	31.8336	43.8727	41.473	38.9399	39.4205	43.3142	42.519
TGME49_216435	23.1438	20.5589	18.3223	18.301	18.7974	19.0198	19.2278	20.0013	21.3208
TGME49_216440	11.0434	11.3622	11.7201	12.9705	12.15	14.7	16.4574	16.5132	14.9865
TGME49_216450	22.429	27.4821	22.9325	7.57674	8.83542	10.868	14.4271	14.3039	15.7832
TGME49_216460	10.7965	7.11131	6.8922	11.6035	11.3211	9.33211	7.57565	6.6088	16.6848
TGME49_216470	5.39475	5.79009	5.30364	6.79836	6.09783	5.97877	7.10188	7.21146	8.08083
TGME49_216480	13.8627	16.0242	17.0951	25.1661	22.9922	21.2176	17.1053	17.6003	12.6116
TGME49_216490	23.3707	28.6482	25.2532	16.8104	13.2325	12.8023	14.834	12.8971	9.8939
TGME49_216500	2.06137	3.07223	3.44745	5.02031	5.10347	4.82414	7.41782	7.9198	6.54124
TGME49_216510	12.7624	15.1357	16.1309	14.5089	14.7019	19.1872	19.6136	19.8292	19.5264
TGME49_216530	9.99753	10.9194	12.4233	17.9573	17.8087	21.3062	23.4934	23.9731	24.4131
TGME49_216540	1.91974	2.94953	3.10672	4.49043	4.64601	4.72497	4.85723	4.56228	5.68718
TGME49_216560	18.2665	15.0358	16.938	19.4932	16.5684	15.4816	18.9917	19.0691	19.0431
TGME49_216580	18.4912	15.9879	19.5345	20.6234	21.0614	19.5634	18.2008	20.3067	24.6368
TGME49_216585	0.488832	0.253787	0.201075	0.078029	0.347777	0.17115	0.372119	0.325981	0.397515
TGME49_216590	32.7861	29.6654	35.5876	38.0735	40.9228	42.7717	39.3527	40.955	38.7109
APE	21.2	25.5964	27.3053	7.91125	7.87054	8.02818	10.5132	10.7287	11.438
TGME49_216610	0.376579	0.38539	0.46717	0.410594	0.578729	0.555468	0.390123	0.40896	0.543039
TGME49_216620	6.61575	5.02604	5.27642	8.10724	7.64048	5.98367	5.55521	5.58412	11.2121
TGME49_216630	0.625133	1.43972	1.69192	3.777	3.92105	4.46666	6.21414	6.50374	4.04701
TGME49_216640	2.6437	2.19466	1.89741	1.66761	1.69535	2.58471	2.11465	2.31324	2.26227
TGME49_216650	64.7943	51.927	49.4514	45.8709	43.9736	44.8492	42.7116	37.508	41.9807
TGME49_216660	18.0093	16.8864	17.3996	16.5542	16.9107	17.8679	15.348	16.1566	13.2539
FUBP2	53.0552	47.0726	50.2736	80.8795	87.4341	87.3089	77.6286	84.2158	76.7336
TGME49_216680	68.4843	88.0807	89.6794	6.62184	6.60726	6.63412	7.7314	7.15821	8.47746
TGME49_216700	1.01359	0.737741	0.714381	1.75375	1.90603	1.81412	2.04367	2.20713	1.95823
TGME49_216710	4.57383	4.23659	4.07906	9.29542	8.63174	10.3617	11.2292	11.1632	10.2163
TGME49_216720	0.430208	31.3686	0.182518	2.59656	1.05672	0	0.421993	5.83103	0
TGME49_216730	107.955	85.4239	81.7191	115.136	107.817	109.047	99.446	98.2173	101.818
TGME49_216740	14.5131	13.705	15.6726	17.8629	17.187	12.9908	8.26368	9.4021	8.80415
LEO1	71.9852	61.8583	72.1095	51.2969	47.408	50.7507	42.2074	43.4335	42.4391
TGME49_216760	14.0908	13.6129	15.6409	8.53974	9.31235	8.33194	13.7246	13.7597	14.4893
TGME49_216770	110.562	136.555	120.859	71.7303	61.2829	60.8433	44.9838	38.8759	48.7112
TGME49_216780	15.0892	16.3014	16.2708	13.2773	13.415	12.5131	17.4199	17.0595	12.7711
TGME49_216785	2.55768	3.31881	3.87175	6.66644	6.63035	7.05968	5.54712	5.78461	5.54184
TGME49_216790	8.44598	9.00342	9.80726	21.3551	22.2461	21.5098	19.0717	19.3628	19.742
TGME49_216800	83.2825	64.2595	60.2201	70.4406	65.7658	57.3557	57.3452	59.1162	59.7415
TGME49_216810	150.634	114.404	136.362	139.226	139.652	126.84	123.605	128.078	120.03
TGME49_216820	258.574	242.771	248.981	169.07	172.908	172.136	179.836	182.974	183.555
TGME49_216830	8.86943	7.31517	7.71964	6.55355	7.64645	5.54305	13.017	13.6527	15.4822
TGME49_216840	6.59103	5.38057	6.24718	14.3062	15.2994	16.7279	11.8312	12.4496	11.1543
TGME49_216850	2.12645	2.08771	1.88354	2.44186	2.77514	2.0211	4.78001	5.53339	5.86242
DDX39	258.74	247.021	240.973	134.919	134.839	146.185	165.814	156.738	183.811
TGME49_216870	13.0967	11.4056	14.4141	8.19339	7.19751	7.72796	11.0566	11.2727	8.78326
TGME49_216875	1.44844	0.836371	0.777596	0.206363	0.249506	0.051827	0.252081	0.202595	0.275069
TGME49_216880	267.918	322.831	316.337	127.736	136.5	148.588	104.115	97.961	123.252
TGME49_216890	18.1189	16.7997	19.5098	19.3383	20.826	20.3522	24.2437	25.0279	25.4265
TGME49_216900	48.5619	39.9864	39.1226	48.5197	42.9744	34.1591	36.7786	33.9294	43.2407
TGME49_216910	57.9967	52.7694	55.0188	68.4244	60.8005	67.833	61.9183	59.3205	47.7194
MED8	16.076	13.1542	11.8927	17.8137	16.8123	15.0942	13.9275	12.9687	16.7543
TGME49_216930	38.0923	32.9211	29.7199	33.0266	31.9156	42.0302	45.4808	43.3024	44.4403
TGME49_216940	0.595213	0.443378	0.460509	1.16974	1.08941	0.661619	2.13312	1.78799	1.98071
TGME49_216950	9.84736	10.9932	11.4364	9.86666	9.16566	8.83322	12.9418	12.5031	10.7625
TGME49_216960	5.60983	5.98815	5.81117	7.09478	7.14658	8.21605	9.82894	10.176	11.8363
TGME49_216965	1.55831	0.963931	0.923012	0	0.211857	0.130257	0.313126	0.348246	0.394263
TGME49_216970	80.6921	66.0331	63.1063	52.3475	52.6946	47.773	49.4099	49.0808	57.7629
TGME49_216980	9.81074	8.80223	9.81243	5.63706	4.99756	7.45981	6.72255	7.19938	4.92633
TGME49_216990	5.13715	5.10518	5.35288	8.23956	9.07703	10.4	9.07704	9.13952	6.95759
TGME49_217000	36.6461	31.0808	35.2709	20.1675	19.964	21.3602	24.9579	24.636	32.1058
TGME49_217010	30.9549	34.6456	33.4303	23.1506	23.876	22.7466	30.5051	31.5391	35.3017
TGME49_217020	54.142	48.289	51.174	14.6679	13.8808	15.3516	17.3201	17.4636	17.2611
TGME49_217030	27.5112	23.8768	22.1282	40.804	35.89	27.0896	40.1405	35.6782	37.6061
TGME49_217040	0.521275	0.490928	0.338278	0.146218	0.182183	0.024174	0.287215	0.193629	0.324743
TGME49_217050	40.1578	39.7925	47.151	34.7803	35.7774	38.8454	37.7573	39.564	40.328
TGME49_217160	39.3895	39.4092	40.8844	49.4085	43.3052	49.7282	39.3524	41.5639	39.2219
TGME49_217170	0.150248	0.124941	0.153335	0.308801	0.297099	0.227068	0.166381	0.30556	0.253269
TGME49_217178	0.109755	0.135611	0.160287	0.903789	0.526677	0.806246	2.85835	3.42324	1.63729
TGME49_217182	6.0148	8.94723	10.289	25.8985	29.3587	40.9111	43.5545	44.1458	36.5854
TGME49_217220	25.8961	28.553	30.3605	21.0698	22.0831	22.8763	38.9106	37.7434	32.3219
TGME49_217340	14.2612	14.1225	16.6919	22.8479	24.3068	25.2146	23.6148	25.1563	24.1313
TGME49_217350	5.03641	5.68694	7.58543	16.2828	17.3037	17.4773	13.831	15.3327	17.0511
TGME49_217360	3.6972	3.03655	3.41457	11.7602	12.0213	12.022	6.31832	7.10178	10.6602
TGME49_217370	1.53097	0.569058	0.457564	3.71921	2.48338	1.06649	0.999649	1.18679	0.994269
TGME49_217380	0.025314	0.028422	0.022003	0.100446	0.096091	0.030569	0.104307	0.05529	0.124093
TGME49_217390	0	0.022407	0	0.035189	0	0.046672	0	0.07281	0.04075
TGME49_217400	10.769	10.5702	8.3715	16.915	16.3236	17.6413	18.0352	18.2428	28.2944
TGME49_217410	8.5144	6.14028	5.42254	18.217	19.7023	13.4832	25.2078	23.0652	34.192
TGME49_217420	2.32756	2.78255	2.4858	5.06085	5.77797	2.96198	9.3943	9.83732	16.1699
PI1	23.2558	18.7768	17.6995	17.4624	16.4304	16.5189	16.4982	14.7961	17.1512
TGME49_217440	33.4669	32.2236	34.0243	29.3935	30.6268	35.0543	40.9661	42.8849	41.0522
GTF2H5	36.0093	35.2925	30.4095	17.0723	15.7904	15.1829	26.0696	24.578	26.8461
TGME49_217460	111.317	73.8292	77.9624	104.991	102.899	100.197	76.7041	77.535	83.1989
TGME49_217470	15.2879	11.8918	12.3428	10.8889	10.4465	9.30369	10.7132	11.1949	9.38806
TGME49_217480	20.1857	20.8827	22.0231	24.7716	25.733	24.0109	25.045	24.9884	24.9366
TGME49_217490	1.69293	2.11018	2.43323	6.41818	5.88973	7.70875	13.7267	11.8611	9.76891
TGME49_217500	67.0966	45.1532	43.7085	31.0404	28.6126	31.4659	50.8196	48.4916	41.3764
TGME49_217510	237.852	198.852	189.505	222.521	216.952	216.786	255.559	241.36	270.59
TGME49_217520	36.1523	30.8281	26.9063	38.8001	41.2872	38.1762	58.5552	52.9577	61.768
TGME49_217530	128.778	86.1295	70.461	92.8947	76.7318	82.5506	103.983	103.854	112.113
TGME49_217540	143.255	104.495	100.718	57.0465	57.8189	61.5397	77.917	72.9678	65.4136
TGME49_217550	212.908	144.436	126.473	137.158	125.235	129.137	129.176	119.634	113.234
TGME49_217555	116.06	82.834	79.7558	93.8859	85.4759	72.9257	89.0645	79.8523	90.3737
POLR2L	272.784	150.29	138.205	199.551	164.651	122.208	129.73	109.374	123.821
RPS27	758.34	838.687	723.033	837.803	734.348	561.112	384.13	310.548	439.24
POLR3F	21.7293	17.9791	21.5754	11.8606	12.8571	13.6296	15.4329	16.3802	14.3574
TGME49_217590	17.1986	15.4079	17.4088	9.83358	9.00793	11.6885	12.4958	13.3857	12.6329
CDPK9	26.2767	26.5088	25.4175	16.8132	18.5889	19.9272	24.0843	24.0478	24.211
TGME49_217610	6.33036	6.92158	6.03523	76.6952	70.4609	77.3785	72.8354	67.6742	59.2131
TGME49_217620	2.57482	2.47223	2.39081	2.22199	2.61502	0.947125	3.46475	3.17851	3.75392
TGME49_217630	4.41069	3.43367	3.75255	1.27287	1.4714	0.864377	3.89157	4.13631	4.18331
TGME49_217640	58.0611	47.9988	44.119	48.096	44.9673	45.8409	47.8812	44.5874	39.7989
TGME49_217650	0.268867	0.161829	0.152688	0.190257	0.29934	0.091455	0.202038	0.119945	0.117249
TGME49_217660	7.08573	8.05122	5.46028	0.309066	0.479725	0.419967	0.346912	0.268265	0.354062
TGME49_217665	29.4803	37.764	31.2649	12.3208	12.8936	13.0285	15.7485	14.1487	13.6009
RPS6	3.92294	4.84899	5.65374	4.68248	4.58547	5.30791	9.36063	9.74281	9.26689
TGME49_217680	147.28	159.042	164.204	138.513	141.391	159.698	161.854	170.423	159.928
TGME49_217688	5.33503	4.03853	3.68743	10.8811	11.6967	11.9726	9.19242	10.1111	9.86852
TGME49_217692	1.56852	1.51703	1.41591	2.30228	2.74347	1.31828	3.05281	3.25245	3.76259
AP2XII2	8.19296	3.85638	4.44482	3.22988	3.56767	2.74732	1.56136	1.54966	3.69567
TGME49_217710	0.105594	0.26146	0.095069	0.125547	0.060372	0.068456	0.134456	0	0.182313
TGME49_217720	30.5146	24.9859	26.7633	20.5055	17.4545	21.6073	17.9513	18.4275	12.2549
TGME49_217722	3.32702	3.93517	4.41047	0.291213	0.561238	0.405248	0.144999	0.006312	0.460925
TGME49_217724	4.51602	4.00102	4.26084	0.620933	0.748679	1.15732	0.566848	0.888577	0.500246
TGME49_217726	8.00965	6.89888	5.1933	7.36493	7.63738	8.04964	6.7049	5.04292	5.80612
TGME49_217728	3.91113	3.13683	3.94518	0.795084	0.852722	1.46018	1.70811	2.02025	0.408192
TGME49_217730	1.76511	3.03821	3.82687	4.92906	4.95234	6.0186	4.90994	5.21028	4.67137
TGME49_217740	1.42724	2.3888	2.72397	3.90509	4.35027	5.2869	3.22967	3.15934	3.66121
TGME49_217750	1.32573	2.24643	2.72604	4.02945	5.52709	5.96717	4.22199	4.17055	4.91931
TGME49_217760	23.0383	25.6425	31.8103	66.851	70.418	70.1787	34.759	38.3185	27.5797
TGME49_217770	44.7013	39.8689	51.5913	96.6483	97.1062	94.8292	42.4541	46.3124	43.5784
TGME49_217780	9.81316	11.4322	13.2352	11.8095	11.8197	13.8922	15.3278	15.2061	13.3158
TGME49_217790	4.50141	7.78501	8.67823	4.18561	4.25464	5.96996	8.44643	9.17483	7.18644
TGME49_217800	0.029041	0.10165	0.189504	0.043864	0.041812	0.082102	0.367032	0.227554	0.06276
TGME49_217810	0.207887	0.135646	0.131172	0.324248	0.391711	0.482142	0.380646	0.310458	0.499677
TGME49_217820	32.7521	42.5654	45.0096	27.471	29.9172	33.8893	33.2957	33.7197	26.7841
TGME49_217830	33.0353	20.6763	22.6941	56.7092	59.088	47.8322	34.2411	34.5366	36.5399
TGME49_217850	9.7934	5.35352	5.62803	6.03395	5.59957	5.03364	9.3967	8.44326	8.43023
TGME49_217855	0.773801	0.890346	0.309715	9.54619	7.63695	7.40588	8.60331	7.60811	7.35715
TGME49_217860	2.23474	0.745487	0.757559	10.4204	9.9325	7.85092	7.96364	8.33963	6.92448
TGME49_217870	23.3466	28.3949	27.0368	23.8283	24.5848	29.2077	25.3639	25.0374	25.7036
TGME49_217875	25.1308	27.493	23.4145	19.7812	22.6336	26.324	20.0694	18.8573	17.2182
TGME49_217880	63.7242	55.1847	54.2229	42.1655	39.3884	40.7701	32.2229	32.7998	31.383
TGME49_217890	84.5084	75.4471	70.8619	64.5801	64.7571	59.7601	64.7192	58.5195	61.6492
TGME49_217900	9.27239	5.81628	5.54576	11.4063	10.5376	6.97423	8.43884	7.53037	8.96367
TGME49_217910	20.8036	25.2508	28.8441	5.12687	5.37899	5.33844	7.62187	7.84693	9.07513
TGME49_217915	10.0851	6.56043	5.13525	5.94633	4.13163	3.03084	3.89264	3.51952	3.45537
TGME49_217920	0.636097	0.978964	0.904279	0.193669	0	0	0.147646	0.117783	0.234183
TGME49_217930	1.46439	2.93355	3.40628	2.54128	2.56033	2.95859	9.29209	10.0492	7.138
TGME49_217940	6.11845	5.94286	5.14971	1.0857	1.16728	0.754022	5.417	5.65274	6.06448
TGME49_217951	471.737	402.598	480.934	233.889	249.467	248.662	0	0.462584	0.634293
TGME49_217961	9.94785	11.4444	11.5171	4.17256	4.83861	2.18435	3.37586	3.27368	3.31464
TGME49_218000	7.50799	6.44646	7.95153	15.8713	14.048	12.1484	16.257	17.2097	16.9507
TGME49_218070	19.6799	15.8758	19.0061	16.3407	17.4556	17.0187	14.825	16.1151	16.5159
TGME49_218130	1.53521	1.19193	1.5476	12.0638	13.2763	10.7024	1.82371	1.74093	1.6842
TGME49_218188	2.5739	1.82617	2.15415	11.4413	11.5579	9.66006	4.30038	4.04465	5.42632
TGME49_218192	2.7846	1.77624	2.14669	18.3871	19.7035	20.2499	8.76098	8.28588	10.7974
TGME49_218195	6.82642	6.76583	5.50856	12.1073	11.2246	9.67368	5.33934	5.4373	5.55195
TGME49_218200	32.6449	30.1263	30.4098	37.0349	39.0546	40.5252	27.3323	27.811	29.9649
TGME49_218210	0.87255	0.444731	0.433809	0.429384	0.591223	0.331698	0.354209	0.426156	0.643005
TGME49_218215	0	0.066035	0.047772	0.045586	0	0.060976	0	0.05502	0.032033
TGME49_218220	78.6123	64.7286	66.2757	78.4342	79.0276	77.2979	82.3828	83.402	86.7167
TGME49_218230	12.9133	12.4245	12.7332	4.48234	4.44473	4.72393	7.62823	7.5506	6.65664
TGME49_218240	16.5505	12.7238	13.197	14.7217	15.8748	17.0717	18.3529	19.002	27.6006
TGME49_218250	47.4433	38.4162	32.9068	29.6792	27.201	27.7021	31.0588	30.5165	29.6348
TGME49_218260	421.979	395.953	354.544	502.995	497.489	462.883	554.37	507.41	533.387
TGME49_218270	23.7737	27.7114	22.2122	15.8576	16.6026	14.8273	18.0895	17.0668	32.3248
TGME49_218280	37.5421	33.6057	36.6346	25.8505	25.3276	29.2931	33.2851	35.6353	29.1812
TGME49_218290	1.20431	0.56908	0.654008	0.444626	0.4289	0.351129	0.697501	0.65146	0.565212
TGME49_218300	56.6448	48.2785	50.9325	55.205	52.7232	49.9338	69.815	73.1609	55.8159
MIC14	100.74	100.443	107.13	60.9828	62.3401	91.8677	88.7235	91.0665	71.614
TGME49_218340	12.4492	9.43326	10.6632	0.582188	0.546705	0.413678	3.35349	3.13374	2.85429
TGME49_218350	1.12827	0.86042	0.646766	0.151275	0.08112	0.061928	0.232219	0.12072	0.142757
TGME49_218358	45.1161	43.6108	37.3641	40.3707	41.917	44.8059	34.3968	33.7622	27.5498
TGME49_218362	9.56911	5.94712	5.76185	4.94732	4.82038	3.74982	2.71214	3.12969	4.4574
TGME49_218370	10.0689	10.1889	9.47837	3.14646	3.2484	4.6164	7.25134	6.43864	5.82051
TGME49_218390	0.182124	0.254495	0.226133	1.09911	1.28909	1.7467	0.30231	0.784321	0.115918
TGME49_218400	0.142963	0.116321	0.164597	0.7227	0.707299	0.704754	0.301168	0.305273	0.164494
RPP0	412.788	456.893	411.995	300.924	271.551	230.17	167.307	154.302	169.317
TGME49_218420	57.523	51.2521	54.0465	55.274	57.6106	55.5039	65.8829	65.3515	57.6182
TGME49_218450	0.129839	0.166942	0.070535	0.318763	0.196414	0.107457	0.897992	0.929096	0.59336
TGME49_218460	0.111564	0.127138	0	0.130906	0.055858	0	0.6806	0.58658	0
TGME49_218470	0.257634	0.980894	1.11885	0.569343	0.380631	0.465622	0.01202	0.021837	0.068166
TGME49_218490	7.0175	7.07822	8.0766	5.98696	5.80361	7.01305	7.28233	7.41277	6.63112
TGME49_218500	2.20557	1.12713	1.44888	1.16418	1.12452	1.18982	2.49468	2.53046	1.65004
TGME49_218510	0.006065	0.004506	0.002232	0.000198	0.000312	0.000738	0.002304	0.000401	0.000305
MIC6	458.092	486.409	431.344	293.879	305.284	382.36	266.858	270.979	308.661
TGME49_218530	8.11554	6.78284	8.21819	3.69142	3.32865	2.50547	7.62241	7.01869	8.44072
TGME49_218540	3.68569	4.22887	4.63394	4.62693	5.03716	3.92271	10.8204	10.0128	10.8284
TGME49_218550	73.8324	58.8427	59.2047	102.336	103.774	91.6303	77.7121	79.7043	87.0222
ACC2	9.15209	9.67615	11.5418	24.0636	25.1763	21.9931	22.9412	24.7043	23.614
TGME49_218570	28.8257	25.4086	28.8663	27.9244	26.5776	24.859	34.0892	34.2777	29.3442
TGME49_218580	7.44078	8.03018	10.8806	9.4303	9.51639	11.2032	8.49326	9.04773	8.01901
TGME49_218590	20.6804	18.2855	19.4999	23.1608	23.977	22.8935	19.6945	20.8873	22.5293
TGME49_218600	13.2319	17.0711	19.4322	12.8502	13.0597	15.9652	14.1109	15.0196	13.7736
TGME49_218610	12.2875	13.8124	16.3015	20.7367	21.241	21.6359	20.5928	20.8598	16.0971
CDPK6	51.4759	44.3357	52.3155	67.5779	69.4193	71.2825	51.4418	54.9524	59.3986
TGME49_218730	46.6722	44.7392	45.4406	50.1247	52.839	65.4016	68.5951	67.6507	61.7214
TGME49_218740	145.312	101.214	105.435	104.166	97.9883	124.903	90.2565	89.0622	105.21
TGME49_218750	2.53011	1.929	1.72598	2.09989	2.13492	1.66654	2.73135	2.2978	2.46745
TGME49_218760	15.5855	19.7412	20.7037	9.99005	11.5461	18.5193	22.4694	22.9192	20.0899
TGME49_218770	12.2202	10.2245	10.2316	11.316	12.4668	11.0634	10.2231	10.4229	8.52783
TGME49_218780	8.48397	14.1236	12.642	6.8254	8.52322	8.2987	16.6716	15.5372	16.4092
TGME49_218790	12.4815	15.6248	18.2154	15.6166	17.7447	29.2012	18.391	19.7164	18.589
TGME49_218800	9.50863	10.8902	12.9049	9.84846	11.0521	13.8375	9.66267	10.7617	8.85362
TGME49_218810	1.39444	1.8688	1.96184	2.88327	3.25517	5.12845	6.6763	6.16233	5.30604
TGME49_218820	166.552	176.41	179.422	101.904	95.5991	99.1906	109.557	103.925	117.114
TGME49_218830	8.25995	9.91646	11.0045	7.886	7.98782	10.9655	11.2534	11.2216	9.65336
MSH1	1.82154	2.42908	2.63836	3.95164	3.55725	3.0111	3.91898	4.09468	3.76092
RPS9	3.37669	4.4486	4.449	9.59009	9.48936	8.33229	10.0783	8.74268	13.9736
TGME49_218860	0.282025	0.294877	0.271356	0.377188	0.296953	0.217902	0.527881	0.452014	0.365112
TGME49_218870	13.7533	11.7412	12.4476	9.42698	9.07818	8.81548	8.51419	8.19711	9.17793
TGME49_218880	15.1109	11.0711	10.4958	15.9119	15.9324	14.5023	20.8803	20.4141	29.0718
TGME49_218890	0.104244	0.042358	0.049728	0.330087	0.128478	0.162961	0.416998	0.466335	0.272339
TGME49_218900	0.153689	0.131511	0.195432	0.028944	0.035543	0.221781	0.103526	0.04517	0.097316
TGME49_218910	1.86183	3.19858	2.87437	4.20362	3.32353	2.95575	0.582659	0.592682	0.966493
TGME49_218920	21.6547	23.4449	21.9643	6.87569	6.07215	8.55873	17.5862	17.4177	15.1039
TGME49_218930	1.28975	1.15143	1.6492	0.331758	0.409169	0.267811	0.604013	0.987044	1.01824
TGME49_218940	45.2978	45.1149	51.4327	37.1698	35.0393	34.419	32.8198	32.1094	32.5916
TGME49_218950	25.447	21.6655	25.6262	37.4045	34.9609	35.937	28.4374	29.6003	21.4611
TGME49_218955	24.7365	29.6517	26.2987	101.566	107.259	105.859	46.644	45.9276	50.1426
AP2XII1	64.632	64.7677	72.7271	237.653	242.889	225.243	133.567	141.055	143.391
TGME49_219070	9.85783	10.0086	10.8898	19.8008	21.3192	19.3147	18.7212	18.0885	24.9529
TGME49_219080	11.6195	14.2278	15.305	8.24152	9.59872	8.68361	12.7467	12.8385	12.6791
TGME49_219090	1.36674	1.67757	1.85744	0.997325	1.04439	0.840631	1.52153	0.926185	0.939498
TGME49_219100	5.20471	4.17113	3.99843	5.77748	5.36234	4.21027	7.64688	7.89721	7.67046
TGME49_219110	0	4.7e-05	4.8e-05	6.8e-05	0	0	0	0	0.000137
TGME49_219120	42.3388	51.6232	52.0161	59.1926	58.4679	72.1468	69.7626	72.2323	50.2174
TGME49_219125	6.93373	7.99927	6.09279	7.86701	7.16676	8.7407	11.8314	11.396	7.27048
TGME49_219130	22.3352	24.2791	25.3138	22.7226	21.5032	25.2077	30.0107	27.6154	19.822
TGME49_219140	105.627	96.2311	83.2078	87.817	87.6513	91.8541	70.885	62.8612	60.8512
TGME49_219150	25.6685	25.0333	24.4005	28.5004	27.6194	33.8132	26.031	23.9084	18.8705
TGME49_219160	1.2732	0.955851	1.01398	0.899966	0.804297	0.954884	1.20898	1.40119	1.4246
TGME49_219170	24.1756	23.934	21.4018	12.0898	11.773	10.7568	12.5748	12.2013	18.3967
TGME49_219175	16.4061	19.0902	13.61	5.00395	5.62942	7.54484	6.29664	7.88683	10.2129
TGME49_219180	15.0146	13.16	12.6512	6.41206	6.0679	7.18269	10.7043	10.7807	10.6151
TGME49_219190	40.2541	37.0132	34.1994	21.8967	22.2196	24.894	29.0311	27.0809	29.6173
TGME49_219200	29.874	28.9039	30.0251	23.3853	22.359	24.1465	29.3297	28.9897	23.3856
TGME49_219210	23.4102	18.4627	20.6305	7.97335	7.45446	7.38418	9.70282	9.30446	7.54969
TGME49_219218	0.171716	0.63676	0.673826	0.169241	0.192211	0.223634	0	0	5.89771
TGME49_219222	0.409172	0.307998	0.409011	0.196762	0.198212	0.185719	2.53155	2.4072	0
TGME49_219230	38.1925	37.3216	35.3808	39.0872	38.824	43.7515	36.5355	36.0467	36.3005
TGME49_219240	11.0874	9.3312	9.1848	7.84922	7.31104	6.54931	8.15586	7.19317	7.26169
TGME49_219250	61.2869	62.8989	67.3388	72.2338	76.8175	85.0303	57.161	57.0381	60.6535
TGME49_219260	11.2012	14.4527	18.0163	5.98534	5.97117	7.72092	11.0198	11.3703	10.317
TGME49_219270	154.542	145.596	136.371	170.527	179.784	166.083	123.293	129.182	214.921
ALP1	60.7616	52.0445	58.1215	54.1387	58.2502	56.1919	51.1268	50.1837	58.3616
TGME49_219290	16.2063	16.8092	17.3838	5.75334	6.69915	5.95083	9.46393	9.10266	10.0088
TGME49_219300	7.37015	9.55159	9.85912	20.4824	22.0774	23.2102	16.0239	16.1055	15.8632
TGME49_219310	94.0835	77.4485	85.5886	91.1912	89.8702	89.8607	76.6538	78.5255	61.2524
GAP50	127.186	121.652	116.416	134.788	142.843	147.119	132.775	134.628	238.862
SRS55M	1.09149	0.751939	0.600667	0.90039	0.596401	0.758977	0.953847	1.03349	0.675236
TGME49_219370	0.956492	1.56051	1.59514	19.427	18.1951	18.3279	17.1927	15.5579	8.95894
TGME49_219430	2.36135	3.04682	3.42781	7.40439	8.07675	11.2024	5.58851	6.37749	5.53761
TGME49_219440	23.3245	19.8249	27.7505	33.5272	32.5387	32.9256	26.2579	29.1655	31.0976
TGME49_219450	0.086585	0.227254	0.235342	0.41321	0.264218	0.222836	0.218738	0.272252	0.428934
TGME49_219460	13.1697	8.75686	13.5549	34.4631	31.6078	32.6256	22.6517	25.6924	27.0051
TGME49_219470	3.36648	3.69465	3.87268	11.101	10.6313	12.1914	8.3745	9.13489	7.77563
TGME49_219485	4.18434	6.28504	7.75037	8.86404	9.14698	11.1111	7.65839	7.62043	4.4183
TGME49_219500	9.95358	29.0711	34.3434	18.4356	21.5636	20.6944	21.307	22.2178	31.5836
TGME49_219510	7.01187	6.25068	7.07594	19.0134	19.0231	17.2949	12.8224	13.1465	12.5219
PRMT1	39.4074	34.2163	36.6355	27.3196	27.4532	28.8977	29.9713	30.6674	25.8395
TGME49_219530	6.17148	4.17677	4.55661	13.6787	13.11	12.7372	4.64077	4.29497	4.44611
TGME49_219540	78.8281	71.8672	81.4991	59.7075	62.3039	53.9192	30.8575	31.1878	26.3581
TGME49_219550	78.5034	55.3795	68.3772	69.8121	66.4479	64.1413	54.4113	55.0728	58.0148
TGME49_219570	7.03588	4.14578	4.70802	1.43362	1.14381	0.697557	1.71239	1.23645	1.68093
TGME49_219590	29.7219	23.8234	23.8402	25.1479	23.7876	24.9536	25.8962	26.6547	27.8613
TGME49_219600	29.0506	23.6686	23.9104	44.2228	41.7466	33.9547	33.1844	32.945	27.8328
TGME49_219610	3.35832	7.47767	7.73212	1.12733	1.36923	1.06839	3.12046	2.49618	2.15969
TGME49_219620	9.44243	10.4345	11.237	6.24504	6.2352	6.82766	9.84782	9.65426	10.0721
TGME49_219630	29.4421	31.2186	35.3061	35.6863	39.5352	43.0964	36.8452	39.3531	46.0581
TGME49_219640	19.2438	15.3686	16.2403	12.0546	13.7494	14.4977	22.723	23.2072	17.1239
TGME49_219650	0.508006	0.819349	0.838172	5.74219	5.40465	6.55751	4.09715	3.84796	4.96702
TGME49_219660	1.91421	0.596776	0.688671	22.7551	20.4998	12.7939	5.55139	5.93278	3.98552
TGME49_219670	0.271393	0.322597	0.308749	0.206275	0.235835	0.133378	0.417814	0.288949	0.407168
TGME49_219678	9.0889	7.7916	10.0174	3.77407	3.92727	6.47327	7.61438	8.61976	7.55812
TGME49_219682	14.9247	13.1899	16.1786	18.0919	19.1806	17.5643	18.0358	19.6071	20.9517
TGME49_219690	230.948	224.647	187.98	248.718	256.317	252.763	307.815	269.244	264.393
TGME49_219700	10.813	14.4496	16.0407	8.87505	9.21276	11.3757	8.55576	9.45241	8.55841
TGME49_219710	18.432	17.0011	21.5469	8.01897	8.65205	9.4456	14.0887	14.424	15.3965
TGME49_219720	22.4583	18.0311	17.3832	10.7623	12.1404	10.4263	13.6499	14.1045	17.0917
TGME49_219730	171.727	110.089	101.75	131.595	129.545	125.16	84.8735	83.855	104.323
TGME49_219738	32.5379	34.6953	37.638	60.4994	62.2906	60.1171	42.6826	44.0283	40.5469
TGME49_219742	1.37061	1.75619	2.10201	2.56401	2.32268	1.13592	3.76987	3.08613	2.52563
TGME49_219750	212.359	175.296	151.986	174.807	158.006	135.837	101.754	82.3209	121.731
TGME49_219760	25.8361	24.27	26.218	17.998	18.9685	19.1617	20.6889	22.9266	21.0996
TGME49_219770	19.7256	21.8319	24.867	12.0499	12.7667	14.2455	18.2802	17.6822	23.0964
TGME49_219780	0.007791	0	0.092147	0.348007	0.472208	0.00753	0.649692	0.465201	0.00183
TGME49_219790	20.0904	24.1936	26.2501	15.3754	17.5032	20.5179	20.8168	21.3948	22.7285
TGME49_219800	79.5071	64.4804	67.2625	61.3419	62.8266	69.6166	73.3391	77.121	69.876
TGME49_219810	77.7519	69.5295	63.5161	96.2828	94.2976	100.807	76.3725	76.3526	73.3479
TGME49_219820	244.101	220.298	214.295	289.133	259.734	222.851	286.601	267.594	309.037
TGME49_219828	23.8449	64.5604	69.3871	0.611939	0.809295	0.462813	0.809108	0.270535	0.098429
TGME49_219832	6.05004	9.00857	9.31106	4.77137	4.56272	7.12068	4.34327	4.84111	3.50287
TGME49_219840	1.69246	2.82578	3.32616	0.807613	1.34964	1.27706	1.85963	2.01052	1.113
TGME49_219850	29.6597	35.7797	39.7545	20.9255	21.6292	26.2585	32.6878	32.4301	32.7471
TGME49_219860	15.986	18.0122	18.4789	26.2438	29.6761	32.393	25.908	25.7939	20.8437
TGME49_220025	0.751452	0.88539	0.599101	0.397261	0.478928	0.161243	0.988231	0.971382	1.55903
TGME49_220060	7.6299	21.1371	21.4322	0.182115	0.03632	0.041931	0.739548	0.757739	0.456477
TGME49_220070	2.07672	2.64264	3.16652	0.030494	0.009084	0	3.60306	3.79671	1.66268
TGME49_220080	17.9678	21.9481	27.1862	0	0	0	19.4971	19.712	10.2546
TGME49_220090	17.0853	13.9995	13.169	11.6468	10.9676	9.60638	15.1255	15.2745	16.9551
TGME49_220100	53.0564	37.465	41.9409	48.5834	40.8272	40.8693	24.1651	25.6611	21.4725
TGME49_220110	7.89974	7.57729	9.25987	12.3033	12.2746	9.80313	9.24659	10.4006	7.03843
TGME49_220120	3.32678	3.50793	3.91856	7.69155	7.6718	6.962	7.79686	8.17254	8.9965
TGME49_220125	1.63503	2.59169	3.44776	0.564163	0.561306	0.891765	2.08565	1.74206	1.49746
TGME49_220128	0	0	0	1.24424	1.16474	1.59938	2.00396	2.81107	2.25026
TGME49_220132	1.91062	2.62963	3.05329	1.70475	1.77362	1.42305	3.40181	3.43483	4.63668
TGME49_220140	7.44958	8.95497	10.0493	2.44513	2.71183	2.61201	5.95125	4.67735	6.70085
TGME49_220145	0.500923	0.348187	0.150648	0.106536	0.194463	0.148819	0.211161	0.220307	0
TGME49_220150	10.7733	10.6544	9.35532	5.86067	6.51767	7.97326	8.0925	7.03418	7.54211
TGME49_220160	12.001	13.7934	13.9793	10.7248	9.9743	11.3089	12.7185	12.5292	12.3181
TGME49_220170	24.3019	26.4519	27.7993	34.3157	37.4683	36.17	30.9743	32.895	28.3069
TGME49_220175	9.7238	10.6133	10.9294	10.205	10.7102	12.644	12.6545	13.0684	10.5592
TGME49_220180	1.90356	2.638	2.25114	9.45954	10.1379	11.7522	12.0847	11.5836	9.07831
TGME49_220190	3.71417	4.93843	5.98151	8.8779	10.1302	10.0863	11.0812	11.2451	9.58312
TGME49_220200	9.15728	11.2913	11.6265	9.72026	11.7284	17.766	14.3052	13.5844	14.9023
TGME49_220208	8.36721	8.50106	11.586	6.89226	6.75321	7.99801	9.79776	10.2166	11.1728
TGME49_220212	6.03918	6.16464	7.72124	7.76119	7.97815	8.86307	10.8704	11.9091	9.97319
TGME49_220230	18.8385	21.4863	24.8513	7.30686	7.74855	6.76222	10.7545	11.1734	16.2951
TGME49_220240	92.3277	82.4807	70.4073	104.735	90.9056	121.02	90.2141	85.3231	82.4824
TGME49_220250	59.73	48.5614	44.9178	49.044	43.1291	34.9004	44.0034	41.9407	45.6284
TGME49_220260	42.2578	38.7739	40.9209	33.2481	34.5843	24.3599	42.2726	46.7737	54.7025
IMC6	44.2438	40.5247	38.5726	53.5983	53.094	47.9461	36.2352	36.6467	61.973
TGME49_220280	0.68205	0.881338	0.769122	0.378421	0.286437	0.100681	0.354463	0.473841	0.93917
TGME49_220290	1.07345	1.89596	2.10305	8.66681	8.95702	9.67335	11.9798	12.808	11.4717
TGME49_220300	3.33935	6.26194	6.8834	10.0693	11.3874	11.5418	19.1795	19.7709	21.4918
TGME49_220310	0.441258	0.642506	0.590822	0.686903	0.865554	0.489919	0.856785	1.16912	0.988607
TGME49_220320	2.90353	3.17728	3.68597	4.65594	5.30056	5.81614	6.23074	6.12502	5.41156
TGME49_220330	28.8397	17.6855	17.9222	14.9062	14.3532	11.9801	5.03651	5.48537	3.20353
TGME49_220340	0.634843	0.762648	1.11747	9.6304	9.84475	9.14953	4.73631	5.3087	3.38743
TGME49_220350	2.86226	3.1504	3.85194	8.22092	8.19301	8.0001	5.22872	5.41747	5.21474
TGME49_220360	17.2075	13.4167	16.1226	23.0082	22.096	20.5021	19.9665	21.0616	20.0822
TGME49_220370	16.9889	17.7195	18.2266	10.1159	11.1149	10.5454	11.1172	11.9174	13.5722
TGME49_220380	78.8347	63.0526	62.5885	83.0172	79.485	79.2484	72.6557	73.6889	81.2211
TGME49_220390	68.0437	65.6376	62.1524	79.8309	78.6016	90.8825	106.573	103.02	79.4464
ADF	1337.05	1029.74	832.149	1394.62	1173.33	847.487	827.958	775.1	972.887
TGME49_220420	2.49213	1.46947	1.36309	0.366828	0.274469	0.125937	1.34915	1.12952	2.04769
TGME49_220430	4.27307	4.30755	4.66556	3.66978	3.78083	4.9554	4.03569	4.17844	3.96443
TGME49_220440	1.97644	1.71012	1.83452	0.717461	0.894198	1.04251	1.29585	1.38934	1.63254
TGME49_220450	0.543501	0.959145	1.14875	1.1686	1.73936	0.879672	2.3424	2.16741	3.10455
TGME49_220460	1.51109	1.91505	1.71353	2.21364	1.90691	0.924544	3.31946	3.26865	3.80869
TGME49_220470	59.0103	56.8465	58.7547	64.5046	64.7824	67.0537	74.999	75.7245	70.151
TGME49_220480	11.3049	14.0195	15.8994	7.40401	8.46088	7.45166	12.3122	13.3729	14.1484
TGME49_220490	14.2821	16.6814	16.7411	11.1156	10.9566	13.7102	15.0513	14.8232	13.4229
TGME49_220500	89.8354	96.2524	95.8669	90.7216	100.382	103.825	90.496	90.2066	85.088
TGME49_220510	35.4727	36.3001	35.5966	32.7456	34.8198	40.9153	37.399	37.4087	34.1635
TGME49_220520	41.5369	49.5034	51.1656	22.8894	22.3902	23.6382	30.7912	29.3272	26.9577
TGME49_220525	57.8494	53.6989	76.4638	39.2948	35.486	34.7752	48.3544	53.8091	46.3411
AP2V1	38.2121	61.5199	58.9786	27.4033	30.3848	33.4958	44.3878	46.3325	39.7768
TGME49_220540	22.6547	24.9373	26.0821	28.607	32.4376	42.7726	28.9122	31.1475	18.8563
TGME49_220560	1.44248	4.24612	4.75152	0.760115	0.726042	0.402955	46.0446	41.2548	12.3033
TGME49_220570	16.7882	17.4139	21.4155	24.5217	24.0777	22.4599	42.0608	40.9117	31.8438
TGME49_220580	11.5455	13.4994	12.7089	15.0058	14.0808	14.674	21.0909	19.4681	16.3055
TGME49_220585	4.24268	4.69531	6.25863	3.53371	3.63961	6.51725	3.14059	2.95548	1.88788
TGME49_220600	34.3908	27.1584	30.427	58.0021	56.9372	47.8324	46.4455	48.802	34.5571
TGME49_220610	28.2122	23.4399	25.9247	21.6526	21.1854	22.6433	9.76917	10.24	8.98125
TGME49_220630	90.2709	100.182	107.584	20.5239	18.9002	21.5244	28.6687	29.8118	20.915
TGME49_220640	34.8448	40.6427	44.7433	18.0019	19.743	17.3167	40.2797	39.8958	25.6791
TGME49_220650	0.915633	1.97244	2.91081	8.10953	8.27864	8.59999	26.3121	24.3151	10.4941
TGME49_220720	13.2951	17.7667	16.8885	23.2168	23.2087	30.2312	3.59832	3.51757	1.4443
TGME49_220730	13.6182	21.7245	23.1005	24.5804	26.3772	37.7553	7.52884	6.42365	2.25154
TGME49_220740	0	0.147765	0.197157	6.02187	5.93848	9.09088	0.171642	0.112667	0.015995
TGME49_220840	2.02691	1.14136	1.29896	0.884171	0.689173	0.505752	2.11021	1.60161	1.56076
TGME49_220850	0.025448	0	0	0	0	0	0	0.044822	0
TGME49_220860	34.5965	30.9863	33.7953	43.4524	44.2167	39.3684	33.5492	34.6408	30.3031
TGME49_220870	57.1917	39.0816	38.8265	49.0932	48.7885	47.2294	48.1505	50.7117	45.0081
TGME49_220880	28.6081	21.4914	18.1563	40.7743	35.2123	26.6799	34.1327	32.6414	27.939
TGME49_220890	77.6807	68.576	60.8112	84.1057	78.3718	90.6039	61.0812	55.1351	58.3661
TGME49_220900	60.7957	61.0767	57.453	90.3269	95.0482	93.3654	79.2323	77.7878	105.25
TGME49_220910	9.18843	13.8307	14.8808	11.255	12.0167	15.5815	18.3739	18.332	16.223
TGME49_220920	3.82287	3.28257	4.46325	8.02721	7.48658	10.5952	7.08906	7.87167	6.37901
TGME49_220930	24.0354	13.4713	16.3308	29.3035	30.3598	18.0996	16.7737	17.7122	42.3642
TGME49_220940	22.0933	19.2288	21.2019	5.99034	5.83243	3.91644	7.942	8.20878	8.78017
TGME49_220950	359.209	314.15	268.159	202.173	186.725	183.615	216.613	212.967	282.255
TGME49_221160	50.9884	39.897	42.6036	114.556	115.385	103.688	94.219	100.097	71.5567
TGME49_221170	25.7499	23.7827	25.2797	28.7947	30.025	24.6526	44.3064	43.6343	38.7555
TGME49_221180	156.174	147.198	170.384	173.984	178.126	192.473	178.625	181.549	189.305
TGME49_221190	54.6523	43.6631	48.8364	67.5658	62.293	56.8244	49.7431	47.2898	44.4645
TGME49_221200	19.1033	19.3243	24.6975	32.1139	33.8132	31.8817	29.3577	30.788	29.5234
TGME49_221210	343.017	365.488	304.063	269.6	244.371	234.133	202.576	185.207	209.754
TGME49_221220	0.501347	0.707683	0.783555	0.962797	1.17722	1.36224	0.905363	0.840896	0.562164
TGME49_221230	26.5427	24.5947	30.8503	28.5465	31.8154	35.0638	29.9351	32.1412	29.6182
TGME49_221240	0.141133	0.135275	0.14293	0.042044	0	0	0	0.054315	0.094132
TGME49_221250	16.7144	10.9823	10.8836	9.37936	9.27561	7.55102	8.3908	8.86077	22.6267
TGME49_221260	12.9597	11.5357	12.2945	23.0955	23.7159	24.31	21.5443	22.1261	14.9123
TGME49_221265	0.549017	0.094364	0.223494	0.556797	0.613172	0.13271	0.322848	0.402561	0.629212
TGME49_221270	26.2165	18.8485	17.4118	33.9082	31.7784	20.2197	21.5275	20.6255	28.0167
TGME49_221275	0.247947	0.11544	0.167316	0.089604	0.178904	0.05966	0.373908	0.44733	0.562005
TGME49_221280	6.69116	4.88054	5.91505	8.11784	7.78836	4.25974	5.47006	5.72371	8.57657
TGME49_221295	17.3106	14.1735	12.974	19.9439	18.2918	16.0848	14.5625	12.5865	13.3256
TGME49_221310	2.32714	4.54847	4.46841	1.50365	1.21145	1.51689	2.42088	2.20293	3.11721
ACC1	0.972711	3.23876	3.64566	4.10066	4.2971	3.39123	4.04274	3.95703	4.54907
TGME49_221330	8.09209	10.348	10.3789	19.1295	22.4784	20.2807	15.0287	15.746	14.4707
TGME49_221340	7.46486	5.52259	5.50196	11.5125	11.2123	11.6446	10.6107	11.5631	7.47862
TGME49_221350	1.69593	2.16757	2.31742	1.94805	1.54061	1.63662	5.22027	5.27641	4.67391
TGME49_221360	17.3011	20.0469	22.5055	62.6756	55.4683	38.8474	45.2351	44.2819	40.4105
TGME49_221370	5.43834	4.77859	4.85711	18.2812	19.8108	13.7525	11.1794	12.1575	13.0333
TGME49_221380	120.59	122.593	124.884	153.903	156.491	180.051	197.959	185.066	150.111
TGME49_221390	26.7005	23.4104	23.8015	27.0187	27.59	21.8941	21.0545	20.6128	25.4935
TGME49_221400	106.193	102.183	107.285	75.5616	70.3219	83.7421	91.7295	97.2703	59.6384
ALP4	13.955	15.6257	15.9375	35.6958	39.6249	44.0961	14.854	16.2788	14.1826
TGME49_221415	1.14499	1.56406	1.30842	2.91538	4.76075	1.62167	2.14554	1.42767	1.7698
TGME49_221420	0.604474	0.999985	0.757359	0.346182	0.540496	0.307727	0.602318	0.456448	0.614867
TGME49_221430	4.07753	4.77202	4.6051	2.17554	1.73757	2.66596	6.01465	5.40285	5.4118
TGME49_221440	7.96535	8.93343	9.23656	8.91522	8.51415	8.4545	11.3367	11.7993	11.3063
TGME49_221450	9.52878	12.1739	13.4337	10.0048	11.3729	11.7392	17.2096	16.5431	15.725
TGME49_221455	1.33825	1.08379	0.863458	3.93514	2.38348	1.80332	3.77525	2.93526	2.47432
TGME49_221460	13.2823	18.3591	20.2562	21.0219	22.4373	19.7297	25.2585	25.17	25.2601
TGME49_221470	46.2366	39.7552	40.5947	12.4577	12.1705	12.0431	28.1671	25.4944	26.7802
TGME49_221480	61.4557	57.4899	57.0571	76.195	76.5815	87.7097	77.7231	79.4812	84.8674
TGME49_221490	10.3282	9.655	9.64046	9.48321	9.00087	10.8112	16.242	15.6128	13.8175
TGME49_221500	33.2716	32.1337	32.2372	43.6886	44.0476	37.1916	52.2303	52.1501	49.3637
TGME49_221510	109.732	123.68	111.597	110.627	112.701	99.1248	97.014	90.3546	113.309
TGME49_221518	10.3741	11.6184	10.7442	13.3398	14.1871	17.7684	13.6114	13.7366	11.382
TGME49_221522	39.1146	27.7033	33.4196	73.8055	78.1575	72.1801	55.2599	58.4985	56.2997
TGME49_221530	6.71262	7.09969	7.15696	10.5602	10.3401	11.5209	9.95755	9.22265	12.4553
TGME49_221540	14.7281	13.7358	16.5566	15.5687	17.3124	17.4549	20.1696	21.0019	16.8984
TGME49_221550	0.744215	1.38463	1.75941	0.549568	0.428182	0.545693	3.93084	3.90906	1.97748
TGME49_221560	0.739112	0.354666	0.377747	0.208855	0.159193	0.109332	0.061006	0.152766	0.155095
TGME49_221570	14.1686	12.0511	11.4432	7.11897	7.20105	6.78721	9.15823	10.2363	9.99753
TGME49_221580	32.3142	38.2732	42.7041	19.5	19.1763	23.4308	26.5094	27.938	18.7861
TGME49_221585	15.7417	21.7302	20.67	9.60275	10.9989	12.1358	17.2985	18.723	9.9589
TGME49_221590	141.65	131.219	128.668	139.437	138.728	162.234	153.453	152.854	131.76
TGME49_221600	4.37665	5.29711	5.00684	3.35748	2.71822	3.86993	8.02869	7.59561	7.3895
TGME49_221610	9.91168	10.455	10.6082	3.95386	4.19276	5.51076	7.9221	8.14919	8.68717
TGME49_221620	164.827	79.6269	87.0444	159.758	139.808	85.5985	55.2519	57.055	125.56
TGME49_221630	18.5423	12.9444	13.6768	15.7527	15.628	13.3896	19.9581	21.2285	13.617
TGME49_221640	34.9882	28.2328	31.5547	48.6832	50.936	52.3595	49.2743	53.1069	43.9581
TGME49_221660	21.1869	21.4653	24.3885	30.6475	32.0494	24.2315	26.0527	26.4381	26.848
TGME49_221665	0.210935	0.20814	0.161255	0.685469	0.651808	0.408285	0.77895	0.809844	1.08557
FACT140	21.7293	21.2059	21.4342	21.6952	23.5905	22.5142	26.0563	25.614	21.1446
TGME49_221675	14.3207	11.0516	11.4858	50.0553	49.9665	35.8149	40.8545	42.6633	39.8785
TGME49_221685	2.67069	1.88498	1.58562	1.48514	1.51844	0.832948	1.18976	0.996434	1.45824
TGME49_221690	14.3223	13.1246	15.6985	14.4121	15.1275	18.819	15.895	17.2187	19.976
TGME49_221700	30.0055	36.9984	34.3402	24.12	27.6111	30.4502	35.6236	34.4998	28.8916
TGME49_221710	11.2814	15.951	18.0975	14.2649	14.5153	14.5612	15.1897	15.6095	14.3699
TGME49_221720	14.5502	14.3082	18.4563	14.8169	14.9035	14.8927	14.2412	15.1839	17.2042
TGME49_221818	5.24485	4.95122	4.48476	4.26367	4.9244	2.37586	7.86557	7.41699	12.4971
SUB12	0.143881	0.179265	0.448471	0.246344	0.18948	0.355028	0.933176	1.08458	0.615802
TGME49_221840	0.435993	0.633703	0.64348	4.49406	3.16	0.169212	28.0289	24.7085	7.10372
TGME49_221850	6.67884	8.11844	7.90762	8.00516	7.83299	10.0848	9.20309	8.68945	8.83998
TGME49_221855	0.846368	1.29977	1.37152	1.82382	1.83212	1.52009	5.06536	5.05445	5.35547
TGME49_221860	0.917741	0.862381	1.28483	1.60681	2.99509	2.03151	2.88502	3.76982	2.65821
TGME49_221865	0.859223	2.25726	1.56059	2.83232	3.45456	2.71892	2.16902	3.41783	2.28335
TGME49_221870	26.0608	28.0865	32.6497	27.5886	28.4948	32.5301	32.4857	34.848	36.039
TGME49_221880	1.57702	2.38482	2.51335	24.5927	31.277	37.2197	8.30744	7.59979	5.99192
TGME49_221890	0.349023	0.38475	0.369692	23.5873	24.1526	34.4833	3.87627	3.35505	2.25364
TGME49_221895	0.058312	0.052965	0.020676	3.14187	3.24032	4.02193	1.92704	1.44319	1.64964
TGME49_221900	11.4541	12.2989	12.9019	22.7052	26.7265	26.4989	23.3942	23.8665	18.4167
TGME49_221905	53.0063	48.4783	56.12	70.5115	65.7152	55.4935	65.9087	69.5545	67.6266
TGME49_221910	103.513	105.06	111.528	138.681	143.992	132.247	153.306	156.448	160.813
TGME49_221922	7.0748	5.82486	6.60411	5.38846	6.45707	3.53275	10.3749	11.1464	17.4417
TGME49_221930	0.659722	0.676135	0.379826	0.143481	0	0	0.574466	0.34099	0.936287
TGME49_221940	9.58827	11.728	13.4175	8.62231	8.80613	8.77584	11.9996	11.9349	14.0868
TGME49_221950	47.6973	46.5343	53.2789	35.22	37.0197	36.6364	36.4889	35.7998	41.2654
TGME49_221970	12.4752	14.3422	16.4882	24.8255	24.9151	20.5095	22.3483	22.5568	23.1937
TGME49_221980	8.96133	11.9098	13.2719	14.7491	15.8981	18.1658	18.52	17.6913	17.452
TGME49_221990	19.1311	13.1335	13.0998	25.0034	24.5478	22.4517	13.3595	14.9637	27.1962
TGME49_222000	9.26426	10.91	12.1371	10.7583	10.2711	10.136	9.3392	9.22024	8.88634
TGME49_222010	13.5193	16.1839	16.9245	2.43645	2.30354	2.47906	7.00984	6.41749	6.30335
PGKII	0.943853	1.65917	1.80275	0.886992	1.03895	1.50584	1.05481	0.96314	1.27786
TGME49_222030	8.30136	4.25663	5.09173	6.32024	5.72865	4.22855	5.55645	5.56731	7.65997
TGME49_222040	19.4143	19.0206	17.9211	25.3164	21.3407	24.7676	22.68	19.3139	15.3843
TGME49_222050	58.6672	47.7191	47.3438	69.2199	68.4255	63.3557	55.5909	60.2785	51.0747
TGME49_222060	7.09425	4.80461	5.70269	9.88577	8.01808	5.87879	11.9375	10.9451	11.5496
TGME49_222070	12.7039	14.028	15.1135	9.07517	8.08815	10.3924	9.46809	9.35286	7.70595
TGME49_222075	0.469272	1.44908	0.754779	0.820731	0.092098	0.307828	0	0.116079	0
TGME49_222080	12.1069	6.85573	8.26622	1.15303	1.21865	0.586514	10.3685	9.53709	5.38333
TGME49_222090	117.538	79.1441	102.338	57.2714	51.5513	53.0937	48.4457	50.1904	46.6599
TGME49_222100	2.90379	2.53674	2.29212	3.10901	2.95443	3.24567	5.02519	5.07438	8.68664
TGME49_222110	34.4121	34.9809	33.3033	15.653	15.1781	20.5034	25.9066	24.1883	19.3678
TGME49_222120	12.7159	14.5638	17.3126	21.6435	24.8027	23.6273	19.3036	20.6013	20.2197
TGME49_222130	37.5606	37.8409	35.2229	47.9214	47.521	42.1818	60.4357	55.6826	59.6514
TGME49_222140	0.989916	1.42098	1.80145	31.2772	30.812	34.7258	3.24978	3.69321	2.58101
TGME49_222150	1.30031	2.63711	2.50352	3.33705	4.69895	6.55821	2.65685	2.57978	1.83942
TGME49_222155	2.69631	3.84819	3.88581	5.13874	5.41484	7.00463	4.00777	4.09166	3.49462
TGME49_222160	17.4359	12.286	11.8258	1.48903	1.20489	0.598268	4.45846	3.77393	2.02976
TGME49_222170	146.129	111.233	109.256	150.309	136.392	127.354	150.707	148.316	143.733
TGME49_222180	12.0482	10.1251	8.67301	23.0545	22.0502	16.3641	9.4859	9.83035	9.50112
TGME49_222188	0.995429	0.358787	0.37751	1.42786	1.22023	0.558378	1.23332	1.24307	0.788968
TGME49_222192	10.6203	15.2272	18.2308	10.7393	12.0568	13.4928	12.1605	12.1747	9.73759
TGME49_222200	2.19282	2.97049	3.23367	9.6505	9.7215	8.98141	7.03084	6.81817	6.35837
TGME49_222210	5.3306	6.76005	6.64347	9.06277	10.1991	10.3902	8.90593	8.81766	8.33684
IMC7	52.8291	59.541	58.7421	110.846	104.307	72.5392	51.8415	52.335	51.6377
TGME49_222230	14.0064	12.682	16.3885	22.0499	23.125	20.9434	20.4671	22.4212	20.1024
TGME49_222240	112.753	110.427	128.416	62.9029	61.8778	71.8911	59.2395	66.2436	51.5678
TGME49_222245	78.3066	111.154	95.6751	44.7198	45.9129	57.7258	65.4466	67.0324	48.7636
TGME49_222250	0.596947	0.690502	0.726789	1.98042	1.95478	2.59176	2.07919	1.81986	1.50642
TGME49_222260	0.212597	0.405235	0.508265	1.21831	0.805638	0.256029	0.714238	0.588235	1.05151
TGME49_222270	1.51271	1.65596	1.66964	2.92388	3.40465	2.89865	2.5769	2.13059	2.88783
TGME49_222280	17.8311	18.0719	18.0327	14.0096	15.1033	16.5305	13.5483	12.428	14.3641
TGME49_222290	13.9528	15.0203	16.0991	14.306	14.1532	15.623	15.6272	15.3443	17.2292
TGME49_222300	3.02522	2.49218	2.97629	2.77268	3.07704	3.27987	3.16322	3.31653	3.07388
TGME49_222305	2.87671	2.7541	2.82111	2.07779	2.58105	2.31852	2.70049	2.88798	2.33667
TGME49_222310	23.3469	24.9532	31.8658	41.9997	43.3877	44.7623	27.3223	29.6391	28.2102
TGME49_222330	2.15293	1.58088	1.69905	2.99708	3.10572	2.1822	1.80613	1.71158	3.95697
TGME49_222340	0.477265	0.99212	1.33329	9.51843	9.6062	12.8099	2.14428	2.20356	0.870747
TGME49_222350	20.4607	16.6556	14.5667	39.5092	39.3085	31.3715	21.9572	21.4042	29.3647
TGME49_222360	10.3841	11.1764	12.1332	31.1335	35.8483	26.3686	15.3168	16.2958	16.2686
SRS13	14.3977	16.1074	15.7424	37.7528	37.2151	39.617	45.5495	45.4353	18.6863
TGME49_222380	23.2001	25.8691	28.727	22.942	24.2669	25.842	22.5772	22.8698	22.2007
TGME49_222385	0.079289	0.071805	0.187319	0.081234	0.058267	0	0.092682	0.046231	0.053909
TGME49_222390	18.7741	18.8887	18.3666	6.86966	6.67336	5.69112	6.36343	7.12259	4.60843
TGME49_222400	19.4791	14.7949	16.0761	28.9349	28.1427	24.4154	14.0699	14.5845	11.4973
TGME49_222410	11.4003	16.5229	18.0663	3.41147	3.80964	4.14859	5.4632	5.26096	4.51249
TGME49_222420	0.133716	0.259831	0.222842	2.483	2.84006	5.29537	1.67431	1.74172	0.899383
TGME49_222430	4.45377	6.29723	6.70894	7.61088	8.8472	11.148	6.4184	6.22487	5.33975
TGME49_222440	2.78503	4.87348	4.10591	3.22619	2.60501	4.42361	3.87431	2.71035	2.45337
TGME49_222660	8.10183	11.0458	11.8775	12.395	13.0064	15.9631	16.3141	14.9415	16.8625
TGME49_222700	0.905227	0.556119	0.375318	0.249107	0.297508	0.105447	0.26666	0.268428	0.221336
TGME49_222710	17.6745	15.0036	17.3338	30.8826	35.2699	44.5752	21.5587	21.3662	21.9159
TGME49_222800	6.468	5.23169	6.3074	5.82912	5.90217	7.27347	8.46287	7.99639	7.81118
TGME49_222840	424.156	259.121	252.657	211.576	186.335	180.497	168.759	155.107	148.736
TGME49_222850	90.4783	87.3469	74.9458	61.3724	57.9058	58.5254	63.8554	58.4633	51.309
TGME49_222860	73.8697	63.3575	60.0627	69.4875	63.7506	61.1076	58.8278	58.5508	49.3021
TGME49_222870	28.0489	21.6944	20.4075	24.3997	22.9596	22.141	21.0348	20.738	20.6308
TGME49_222880	1.24243	1.55211	1.42592	1.96807	1.45197	2.27931	4.08298	3.62768	3.8825
TGME49_222900	22.1365	20.3504	23.707	23.6662	24.5604	25.6787	24.5507	25.7283	19.5069
TGME49_222910	10.2279	10.1956	10.2426	12.1738	12.7615	13.3773	10.5907	10.5131	9.46631
TGME49_222920	53.0372	48.6569	39.4129	15.3129	15.6745	18.4501	14.3231	13.2234	16.2837
TGME49_222930	28.9949	30.4632	24.7324	22.6369	22.799	18.3342	26.0873	24.2296	41.0782
TGME49_222935	3.95193	2.02372	2.41166	0.785424	0.654696	0.403266	0.9276	0.980739	1.48345
TGME49_222940	5.44117	4.81417	4.28331	3.76222	4.7059	4.24429	6.8129	6.91489	5.87265
TGME49_222948	32.2786	39.8278	37.5861	38.3296	43.205	55.937	59.4218	57.2879	50.7918
TGME49_222952	27.165	30.5091	29.5255	30.2192	28.7128	37.0167	36.0481	36.4127	32.8704
TGME49_222960	4.34755	5.23967	5.9231	5.72482	5.99266	4.81827	8.41804	7.80586	7.71838
TGME49_222970	49.2436	36.381	35.9353	61.1554	54.9136	45.9316	36.4358	35.6509	35.5087
TGME49_222975	0.744614	0.398412	0.47766	0.798699	0.817026	0.457909	0.842197	1.06523	1.32462
TGME49_222980	0.106182	0.088207	0.09453	0.090734	0.101431	0.071594	0.166133	0.072482	0.119617
TGME49_222990	18.2879	17.1399	17.6904	11.2896	9.9811	11.3315	16.0882	15.3711	15.6253
TGME49_223000	15.8859	18.8854	17.5471	7.36318	7.89567	9.90933	12.4734	9.35715	12.4388
TGME49_223010	12.4374	11.6922	11.2998	10.3193	11.4654	10.9236	14.0752	14.8513	17.6865
TGME49_223020	20.8765	19.2143	16.4584	24.1702	24.2402	27.9353	31.378	28.6654	25.6047
TGME49_223025	1.05819	1.56043	0.978568	2.20239	1.67673	2.24984	2.24215	1.69522	1.39888
TGME49_223030	0.130305	0.132087	0.091063	0.144908	0.092417	0.205619	0.290471	0.331792	0.229567
TGME49_223040	138.914	112.472	106.167	50.5256	42.9286	38.9858	38.3321	33.3486	34.158
TGME49_223045	0.366924	0	0.139197	0	0	0	0	0	0
RPS20	209.379	307.127	280.869	160.92	146.256	120.173	108.528	88.9415	118.436
TGME49_223060	0.548967	1.19898	1.64493	2.14914	2.33808	1.9987	4.21256	4.14079	1.58422
TGME49_223070	37.8544	52.156	44.5679	31.1121	30.2837	43.8272	29.0343	27.5017	25.4192
TGME49_223080	35.1925	41.6986	48.2734	49.9802	47.57	45.0197	65.3492	69.2761	46.5386
TGME49_223095	15.999	13.7483	13.2313	6.65296	5.9281	4.71408	10.3295	9.91525	6.48446
GLTP	13.3831	15.908	13.1059	10.7768	11.267	11.427	26.0679	23.9298	17.784
TGME49_223120	1.38293	1.52192	1.31385	0.670861	0.81193	0.500318	0.758069	0.840843	0.632078
TGME49_223125	29.0206	27.2765	24.3523	15.1473	15.9553	18.5719	12.8754	12.1165	12.1313
TGME49_223130	11.3832	12.117	13.2586	7.19996	6.56087	7.47689	8.18191	8.9748	7.67079
TGME49_223140	57.7298	58.9618	59.5982	25.6789	23.91	27.4059	36.6151	33.6214	31.6323
TGME49_223150	18.8315	17.9256	23.5713	19.3236	20.0802	20.6938	18.3257	17.9227	13.5368
TGME49_223258	1.41013	2.57198	2.89254	0.398021	0.302311	0.375239	2.04288	2.1967	0.752495
TGME49_223262	12.1506	13.6377	13.3807	0.129751	0.146561	0.253662	3.52036	3.49714	3.05284
TGME49_223270	8.57809	10.18	10.9005	5.80762	5.4783	5.6143	7.98261	8.23971	6.20788
TGME49_223390	54.9221	49.6167	58.1583	49.1396	48.3612	44.7019	51.2237	52.209	45.9585
TGME49_223400	1.57844	0.640855	0.834336	0.924852	0.510734	0.391102	1.03945	0.876725	1.47253
TGME49_223410	68.3784	71.7868	67.9451	33.7479	32.2236	38.0943	67.952	62.1467	59.726
TGME49_223420	21.0211	20.965	23.7822	21.2991	18.1019	17.9026	18.6789	18.2358	12.9361
TGME49_223430	1.16517	3.03831	3.54992	0.502318	0.544747	0.235033	1.45454	1.7658	1.10983
TGME49_223440	6.26139	8.01531	8.72873	4.54184	4.99719	5.41606	6.28504	6.77318	5.63729
TGME49_223450	23.9284	22.7792	28.3554	44.2031	43.3167	32.0876	45.5761	48.2552	51.0297
TGME49_223470	3.70971	4.06555	4.79223	0.258113	0.165193	0.100101	13.7626	14.1254	3.74699
TGME49_223480	0.830152	0.98292	1.25769	0.745444	0.602822	0.459032	37.0256	38.4331	33.0404
TGME49_223485	19.2797	24.2861	22.0567	8.75996	9.40831	10.7275	12.9688	13.2796	17.1174
TGME49_223490	30.0009	32.1471	31.762	10.2596	11.3328	10.1276	21.9438	21.1421	20.0905
TGME49_223500	12.3343	11.3962	13.3214	6.47368	6.99406	6.65184	8.04547	8.26483	7.41003
TGME49_223510	24.444	25.0175	27.4046	15.0092	15.6709	19.0151	21.8723	20.8889	23.4316
TGME49_223520	0.806984	0.853869	0.949945	0.934691	0.939744	1.12876	0.946344	0.987495	1.26201
TGME49_223530	31.9196	24.9651	23.6417	11.7108	10.939	11.7819	19.6319	17.513	18.654
TGME49_223540	9.5248	11.2961	11.93	7.85078	7.53676	8.8849	11.2619	10.3828	10.5318
TGME49_223550	51.6976	36.7717	35.1777	50.9674	50.6629	55.9434	47.4693	48.3423	32.1926
TGME49_223560	7.14066	7.0252	7.42986	24.5285	22.967	21.0188	15.4056	14.7605	10.6422
TGME49_223570	36.5798	38.8174	40.4118	11.2624	12.407	12.6117	33.8804	35.0132	28.6593
MED4	15.6287	13.2071	14.1134	11.1229	11.3044	12.4548	10.258	10.1083	8.70567
TGME49_223590	29.4036	36.7884	31.7429	59.2465	57.5775	60.609	45.96	46.0201	62.1655
TGME49_223600	2.80087	3.18824	3.88732	5.45369	6.41262	8.86977	8.10467	7.99579	7.00227
TGME49_223610	26.9504	21.8542	23.6176	50.366	50.7122	45.0938	25.4476	28.1659	34.4748
TGME49_223620	9.59062	13.2041	15.5197	11.587	12.6455	15.5239	14.1566	13.9607	19.5618
TGME49_223630	14.1673	16.1794	15.7003	11.1659	11.7406	15.1053	15.7165	14.575	15.9732
TGME49_223640	7.39989	6.74241	7.7348	7.82293	7.78334	8.89312	9.81321	10.5538	8.54765
TGME49_223650	4.99657	5.68604	5.16368	7.19962	8.53902	8.98642	6.13211	7.21507	6.93755
TGME49_223660	36.749	33.4147	38.9273	24.9495	22.3782	22.8288	23.6462	24.1552	20.5729
TGME49_223668	8.03672	7.6927	7.00047	11.8919	9.86068	9.71833	13.5802	10.3379	10.4696
TGME49_223672	16.1419	12.4591	11.833	7.171	6.1996	4.10808	9.0465	7.86474	6.54477
TGME49_223680	48.9431	34.0331	34.7322	39.4052	36.4868	36.2568	29.9574	31.0627	29.2477
TGME49_223685	0.622354	0.746572	0.609734	0.737338	0.534617	1.00153	0.433109	0.534341	0.336396
TGME49_223690	72.8239	55.7421	53.8604	65.4958	60.4094	49.4964	63.9524	58.791	62.4504
TGME49_223700	0.854732	0.845742	0.822272	0.310937	0.284398	0.094157	0.422238	0.347283	0.517505
TGME49_223710	17.7425	15.7656	16.9147	9.718	8.1955	8.19874	9.95326	9.79993	8.35502
TGME49_223725	1.64606	1.28294	1.53154	1.52734	1.33509	0.746755	6.45213	5.62736	3.09164
TGME49_223750	28.7294	36.6995	36.0299	25.607	26.3797	29.9877	34.8714	35.6195	28.501
TGME49_223760	18.6142	16.4034	20.412	19.0723	18.507	17.0484	18.0932	18.6178	18.1511
TGME49_223770	0.17019	0	0.216697	0	0	0.092464	0.115813	0.1398	0.196869
TGME49_223780	2.72891	1.98999	2.39525	6.76063	7.62092	5.50213	5.7197	5.51939	7.30994
TGME49_223790	41.8262	27.9908	30.026	56.523	53.2134	41.7755	30.3169	32.9653	41.3725
TGME49_223800	10.5491	11.342	12.6132	5.12176	5.38125	4.75687	4.90819	5.14724	9.68727
TGME49_223810	17.7982	17.1745	18.0008	20.4356	20.3303	20.7725	26.2063	25.0613	23.496
TGME49_223830	0.659587	0.45437	0.594825	0.302286	0.535987	0.111709	0.454199	0.603494	0.758978
TGME49_223840	62.1636	51.0638	58.1479	55.9192	53.9602	58.8372	65.171	65.4506	66.4566
TGME49_223845	9.0347	6.58032	7.10422	7.68389	6.38014	8.81875	8.77578	7.50792	5.33621
TGME49_223855	54.7914	48.1099	43.0445	36.5817	37.043	38.8467	48.8041	45.3143	31.8506
TGME49_223870	4.29967	2.592	3.08733	5.38754	5.27846	3.17171	4.02125	4.6778	3.94523
TGME49_223880	21.7014	23.7214	30.3501	31.894	29.827	29.3825	42.545	43.0923	37.9614
TGME49_223900	0.315609	0.567596	0.5089	0.258308	0.123622	0.04494	4.96213	4.41112	2.00318
TGME49_223910	11.6387	13.319	13.3639	18.4196	18.9046	19.4612	18.3271	18.507	16.4721
TGME49_223915	0.633202	0.489482	0.619993	0.355858	0.507036	0.266194	0.670421	0.637598	0.993023
RON3	31.1069	26.1628	23.5252	31.9199	31.3871	23.4753	37.1694	34.603	72.8044
TGME49_223930	108.5	84.6036	90.2531	74.0456	71.8532	63.8103	102.428	99.9393	93.1855
TGME49_223940	97.297	102.999	95.8805	74.9785	80.3336	84.2173	90.912	85.0718	132.254
TGME49_223950	6.05945	4.64283	5.90695	15.234	16.4872	13.8184	8.61303	9.26741	11.1785
TGME49_223960	10.0783	13.3102	12.7395	10.6967	11.4415	16.2508	16.1976	14.1577	16.5371
TGME49_223970	6.0301	6.64963	7.31699	2.12103	2.01774	1.98622	1.81509	2.43028	2.35127
TGME49_223985	13.0799	18.3762	20.8309	16.6599	16.5044	15.9966	18.3739	19.8001	16.6715
TGME49_224000	12.7956	10.5036	11.1085	11.8602	13.1804	13.724	12.0468	12.0933	27.2588
TGME49_224010	0.122457	0.100243	0.165064	0.207658	0.251096	0.123929	0.195497	0.113284	0.314545
TGME49_224020	25.4501	34.5079	30.567	34.2065	31.3712	32.1702	21.2268	19.1032	18.0882
TGME49_224030	8.33054	11.354	11.5507	21.2399	21.3373	24.0202	16.0616	16.1187	10.4839
TGME49_224040	0	0	0	0.001132	0.000486	0	0	0	0
AP2X4	39.2354	36.4917	44.1521	38.0625	39.2793	38.3955	39.6754	41.4737	44.7444
TGME49_224060	25.8882	30.8361	31.2977	34.1512	35.9901	43.1605	42.571	42.5812	46.3477
TGME49_224070	5.60609	7.32163	8.97009	8.1683	8.25998	7.117	10.9436	11.1555	12.7743
TGME49_224080	0.19785	0.323325	0.325141	0.16893	0.199016	0.044995	0.176951	0.219035	0.30292
TGME49_224090	19.1876	23.6006	24.7714	15.1342	16.3308	23.6082	16.5097	17.5721	16.8071
TGME49_224100	7.34126	12.9232	12.9762	2.13967	2.22099	3.64312	4.48209	3.65434	2.91607
TGME49_224110	15.5717	18.1598	18.5663	10.3795	10.3978	10.8606	17.3627	16.4883	19.8795
TGME49_224130	159.721	166.712	123.606	149.899	151.5	137.657	162.464	152.223	249.107
TGME49_224140	1.37268	3.4921	3.44381	0.724331	0.735034	0.322929	0.77648	0.809073	0.914291
TGME49_224150	1.355	1.97699	2.06129	4.14487	4.2516	4.75415	2.8646	2.79128	2.87341
TGME49_224160	0.759805	1.21772	1.64462	3.37343	2.57953	2.27713	4.16928	4.12398	2.34398
SRS60A	0.641464	3.40166	2.88455	6.65914	5.52733	2.53624	14.8893	13.4096	4.45446
TGME49_224180	0.340398	1.67116	2.21992	0.885275	0.7648	0.202423	2.75752	2.78608	1.77255
TGME49_224190	3.88622	6.09145	7.14698	10.3382	10.8565	11.5066	9.67356	9.74907	9.96118
TGME49_224200	11.5724	11.1261	12.9669	9.45262	9.6422	10.119	11.2484	12.1807	10.927
TGME49_224205	20.2845	19.285	21.8492	62.1547	66.4384	69.2357	53.5001	53.9675	52.9201
TGME49_224210	11.1179	11.5011	13.4271	9.42193	11.0977	8.80218	4.84671	4.62576	5.2614
TGME49_224220	16.265	20.1144	20.7608	12.745	14.6115	17.7527	16.046	16.6772	14.6499
AP2X3	12.4215	9.35176	10.7131	30.9525	30.0948	22.9469	13.7161	14.6545	9.63066
TGME49_224235	4.96362	5.58433	5.18566	1.52991	1.56674	1.64324	3.42257	3.5363	3.56147
TGME49_224240	32.144	26.6634	28.1972	31.0987	31.5937	29.1597	27.0159	28.137	27.126
TGME49_224250	13.7771	11.4576	9.71866	24.3055	19.0684	12.7519	10.285	8.97832	8.94794
TGME49_224260	27.3067	26.7701	31.9672	53.6009	48.6625	41.1939	37.4554	41.6817	35.3386
TGME49_224270	22.9849	25.2361	28.5623	29.575	29.5339	29.367	27.5058	30.0503	31.6157
TGME49_224275	2.76838	2.06104	1.68884	3.30134	2.28887	1.89149	3.64812	3.4828	2.5363
TGME49_224280	9.94628	9.26773	13.2946	11.7737	12.0871	11.4832	11.1892	12.1767	12.1264
TGME49_224290	40.9494	43.5713	49.2559	37.721	40.8612	53.6029	26.2623	29.1328	22.0633
TGME49_224310	6.01568	12.4577	13.9689	7.68303	9.14847	12.9363	16.5443	16.6595	12.7717
TGME49_224320	2.22628	2.31435	2.64042	5.3182	4.63632	4.45011	3.88758	3.88045	3.36525
TGME49_224330	39.8796	38.8854	40.8569	56.6927	60.0047	61.9992	67.4117	71.2683	59.2379
TGME49_224340	12.2351	15.9105	14.6973	7.56422	8.27989	10.0035	13.2048	13.4158	13.9145
TGME49_224350	29.471	26.9668	29.3442	27.8635	29.4512	25.7913	33.9991	33.6497	32.4914
TGME49_224460	245.439	226.409	237.334	296.53	267.68	256.089	182.262	183.437	189.473
TGME49_224470	63.6162	46.5656	44.5427	16.0152	13.6022	11.0914	20.8088	21.2195	19.0906
TGME49_224480	11.5804	14.3145	15.4439	12.0344	13.5236	12.1663	16.8308	18.2218	18.8492
TGME49_224490	4.38299	3.97444	4.77648	5.38522	6.4408	6.16885	5.64994	6.12663	5.21371
TGME49_224510	4.16926	5.75481	6.91927	6.74288	6.37019	5.90977	10.7921	11.1079	10.8536
ALV10	101.495	109.729	98.2021	35.0423	36.2745	60.507	52.6799	51.5284	55.7734
ALV11	34.8885	29.2845	28.1631	28.296	31.7978	32.074	27.9353	27.5661	43.2353
TGME49_224540	2.99598	3.92008	4.17283	5.21439	5.89147	5.21082	6.5414	5.86793	8.52355
TGME49_224560	1.19536	1.35358	1.59269	0.922645	1.70316	0.82032	2.2999	2.28424	3.57447
TGME49_224570	0.860499	1.5082	1.41755	6.73727	6.58221	5.43773	7.03619	7.15451	7.40077
TGME49_224575	0.642993	0.380268	0.68122	1.66453	0.916665	0.616287	1.313	0.98593	1.63348
TGME49_224580	43.2409	38.9548	40.014	41.7457	37.563	32.7638	36.0773	36.6758	37.1176
POLR3C	16.9503	21.0422	24.0433	15.1151	15.328	16.5424	19.5035	20.8583	20.2992
TGME49_224600	13.1834	15.9682	18.2046	9.54	10.2893	11.4478	11.9528	11.6332	11.4746
TGME49_224610	3.13966	3.9761	4.35579	5.41617	5.5028	5.62829	5.73008	6.11417	5.19453
TGME49_224620	29.3274	32.1858	30.2088	24.9223	22.5211	24.8532	27.605	25.3587	22.2138
TGME49_224630	9.18213	14.4264	16.3474	12.6936	11.1122	7.25913	14.912	14.2208	7.37451
TGME49_224650	15.4576	14.4925	16.0419	13.1869	13.2806	10.8292	16.4867	16.8796	16.3429
TGME49_224660	30.5661	29.9727	31.5021	16.2027	16.9924	18.8681	22.8622	24.7009	19.7326
TGME49_224670	11.4592	12.719	15.6396	5.55007	5.94632	6.39263	10.7521	11.1147	8.42802
TGME49_224675	0.552197	0.797462	0.610971	0.210023	0.070046	0.089284	0.137056	0.272356	0.280354
TGME49_224680	4.39724	6.62563	6.35945	0.374084	0.356484	0.412131	1.64649	1.59822	1.07446
TGME49_224700	15.8794	15.9864	16.8108	31.4411	33.0661	33.5317	19.2554	20.8039	24.8631
TGME49_224710	3.91356	2.39232	2.43175	4.54686	5.7385	2.02427	3.32962	3.36521	5.59939
TGME49_224720	31.251	25.9264	33.4074	20.7689	20.1823	21.5833	27.0347	27.8431	28.3931
TGME49_224730	10.8796	13.2509	18.6327	14.2502	15.0561	19.7312	21.0817	22.1014	20.5271
TGME49_224740	39.2989	42.7998	42.9802	25.8031	27.3174	26.7839	34.4542	34.4433	31.4424
SRS40F	1.1508	1.05142	1.297	2.70262	2.64649	1.23918	7.30177	6.78208	7.40033
SRS40E	8.89318	9.41826	7.90015	40.6345	32.8873	34.0218	54.656	52.7917	56.1371
SRS40D	0.2483	0.212364	0.206493	0.89855	1.09364	1.0103	6.74085	6.87796	6.68322
SRS40B	0	0	0	0.112559	0.004678	0.029619	1.25053	1.42202	1.37419
SRS40A	0.031989	0.080938	0.056759	0.098506	0.059298	0.047909	0.270527	0.305691	0.459608
TGME49_224800	3.92151	4.95334	4.29188	4.85289	5.1165	6.69976	8.45318	9.21991	7.44441
TGME49_224810	0.788316	1.44542	1.39742	0.357075	0.306117	0.29928	1.41899	1.25122	1.00577
TGME49_224820	13.1962	12.7728	12.6819	5.61942	5.85132	6.28411	8.44197	9.56177	8.70858
TGME49_224830	9.97008	8.45391	10.3562	5.32813	5.52263	5.01689	9.63402	9.89019	7.70187
TGME49_224840	17.8133	12.0334	12.3845	13.7062	14.1737	11.7736	16.3536	17.4882	18.7653
TGME49_224845	1.67678	1.44556	1.0194	0.629878	0.615985	0.354295	1.08586	1.02503	1.12114
TGME49_224850	126.392	96.8418	104.641	175.864	164.979	140.817	79.708	83.7006	75.3632
TGME49_224860	29.0176	20.8836	22.653	22.106	21.0577	21.9385	23.1532	24.0749	19.3608
TGME49_224870	3.87981	4.58748	5.67913	11.4022	9.54061	6.7268	6.72497	6.93088	5.66458
TGME49_224880	7.77801	6.43937	7.02929	6.00967	5.84356	5.41178	3.84865	4.26736	7.991
TGME49_224890	39.2735	42.1442	42.6795	19.9718	20.474	25.0095	29.3688	28.8409	24.7178
TGME49_224900	44.3396	56.0408	52.7295	35.7356	33.6046	36.7914	37.8058	35.8487	32.0285
TGME49_224905	0	0	0	0.019751	0.094297	0	0.124503	0	0
TGME49_224910	1.61858	1.68341	1.71035	3.68454	4.64815	4.69891	3.48141	3.89449	3.86801
TGME49_224920	4.44718	5.57427	6.23588	5.15081	5.64209	6.43845	5.3286	5.50467	4.64152
JMJD4	7.44154	6.48097	7.91975	1.93823	1.731	2.60976	4.88831	5.15469	4.35179
TGME49_224932	0.37613	0.456344	0.544809	0.329161	0.402081	0.104358	2.70141	2.48291	0.891634
TGME49_224935	8.32993	8.68989	9.48015	7.46729	7.75079	7.67596	10.3263	10.6086	7.48401
TGME49_224940	6.25321	5.5801	5.96347	6.22931	6.16613	5.88375	9.08677	8.67676	6.16457
CDPK5	55.4123	52.5671	54.5529	39.4544	39.8353	40.3843	48.933	49.1333	35.0824
TGME49_224960	28.352	24.9534	23.8501	20.2011	21.6069	19.0548	22.7735	21.8862	21.0842
TGME49_224970	83.6134	67.6653	75.7762	49.6511	51.0388	53.4028	39.3579	41.1548	31.0326
TGME49_224980	15.1951	13.1811	15.5065	35.1833	36.0722	29.3959	26.1242	25.1552	17.7676
TGME49_224990	29.6567	34.1138	29.6332	46.6975	43.1664	40.7265	36.7053	35.4277	32.8495
TGME49_225000	49.7529	28.6184	41.6592	73.6983	73.1706	62.0057	29.0092	35.6411	31.4877
TGME49_225005	7.39046	6.67601	7.67603	13.0066	14.5548	12.7127	9.71273	7.38375	6.18185
TGME49_225010	15.4442	20.8766	22.7651	14.9604	16.9884	17.9316	16.4045	17.1116	15.7701
TGME49_225020	13.0384	12.5007	12.5829	6.34034	6.11004	5.08769	5.73137	6.05995	9.60165
TGME49_225028	0.327255	0.48834	0.533256	0.261127	0.258938	0.283146	0.0914	0.132051	0.073961
TGME49_225032	0.32084	0.629824	0.656609	0.281626	0.183672	0.116647	0	0.092335	0
TGME49_225050	8.51422	15.5403	17.91	11.9092	11.4292	11.452	14.5101	14.434	14.4768
TGME49_225060	3.86488	6.5361	6.23281	2.78966	3.06217	3.60379	9.46024	8.78492	7.25898
TGME49_225070	0.514087	0.154328	0.340822	0.395319	0.496602	0.223769	0.336726	0.360762	0.456333
RPS18	436.024	488.305	465.28	265.53	247.702	242.153	239.888	212.892	229.024
TGME49_225090	1.70764	2.65432	3.12215	9.81813	10.0902	10.0367	3.42085	3.56148	2.34604
TGME49_225098	6.65597	10.0903	10.3842	7.13466	6.81498	7.23914	1.15651	2.26928	1.41227
TGME49_225102	3.83238	7.13977	7.18981	4.86524	4.61863	5.40248	0.913979	1.16787	1.23299
TGME49_225105	10.365	6.83937	6.91181	15.177	16.9123	18.7103	9.77397	9.79048	17.8195
TGME49_225108	4.50638	4.08593	4.85624	9.06874	9.33129	9.71339	8.00773	7.65244	9.23879
AP2X2	20.0476	19.935	25.3204	35.9545	37.5866	34.6562	34.8566	39.5643	38.926
TGME49_225120	521.249	529.144	482.995	301.293	308.268	450.536	541.846	525.422	397.253
TGME49_225125	7.88984	12.2511	14.4413	20.1081	19.7833	17.3598	14.3577	15.6768	9.45028
TGME49_225130	6.26822	8.27085	9.82529	9.35539	10.4189	12.9544	10.3212	10.8742	6.54161
TGME49_225140	0.425408	0.766139	0.505464	0.233561	0.253812	0.068279	0.185729	0.172173	0.364057
TGME49_225150	23.7951	23.9183	23.1324	26.6067	28.0136	25.1974	46.909	44.9687	72.9867
TGME49_225160	169.027	213.356	187.192	133.585	124.034	164.871	168.558	155.048	132.564
TGME49_225170	24.9147	27.4188	32.0258	44.3812	47.4571	45.8055	46.2499	47.2586	45.8788
TGME49_225190	7.44725	5.81008	6.7945	16.3328	19.5691	12.8963	10.7231	11.9044	13.857
TGME49_225200	22.1941	17.6421	17.9374	33.5634	34.5541	27.149	29.8483	29.168	49.1921
TGME49_225210	1.80659	1.08475	1.32258	1.44413	1.36375	1.07845	1.14451	1.15475	1.25879
TGME49_225220	37.4911	24.8641	27.7949	83.5019	86.2003	73.9797	44.3216	44.3551	52.2756
TGME49_225230	172.987	104.378	140.25	73.8817	74.5857	65.3369	49.9473	55.1114	48.4594
TGME49_225240	39.9443	28.7745	28.0084	28.363	27.1615	22.7926	25.6607	26.1613	27.7449
TGME49_225250	21.7657	18.3452	18.0128	14.3472	14.262	17.5702	14.4099	14.4904	12.6375
POLR2A	37.8801	33.6858	44.7699	37.9167	37.4967	35.2386	36.4369	39.0545	38.5361
TGME49_225270	4.36466	3.96108	4.43662	6.59607	6.74916	5.62945	5.91696	6.65386	7.49862
TGME49_225280	0.267288	0.300738	0.312782	0.400853	0.244101	0.11803	0.622126	0.660626	0.691973
TGME49_225290	0.837	5.77625	5.55901	1.05431	0.91502	0.143949	18.0223	16.6011	5.52036
TGME49_225300	11.1247	12.1855	11.3224	19.8618	20.0444	18.5136	26.1393	24.8259	28.0678
TGME49_225310	27.7162	27.0278	25.0141	15.4166	15.4499	18.1346	18.6548	18.0767	15.4654
TGME49_225315	1.07199	1.44378	1.29409	0.348646	0.323028	0.281205	0.994663	1.00587	0.509143
TGME49_225320	4.49598	5.45283	4.99426	4.21545	4.90165	5.57044	8.21486	7.58323	10.4214
TGME49_225330	12.8365	12.8934	10.0725	9.78831	11.2712	10.3379	16.7292	15.491	29.2695
TGME49_225340	13.4581	14.5739	15.1579	15.6281	16.724	16.5531	19.5831	19.4137	21.6509
TGME49_225350	11.7437	13.7987	12.5598	4.7065	4.59811	5.56815	5.71395	6.88912	6.78604
TGME49_225360	2.67908	6.01267	5.72641	5.26472	3.88726	5.18253	4.6314	4.44071	2.95709
TGME49_225370	0.099062	0.427593	0.524481	0.727396	0.71054	0.582303	0.498618	0.515262	0.434562
TGME49_225380	8.31761	8.3452	7.8676	6.97424	6.1978	4.72878	6.98161	7.48254	5.40965
TGME49_225400	0.176683	0.170912	0.213768	0.090131	0.124197	0.167609	0.302932	0.213192	0.165384
TGME49_225410	7.23012	4.6099	3.85987	13.7024	11.7538	9.9077	8.37598	8.11245	9.3449
TGME49_225413	0.906579	2.08372	2.24846	0.422576	0.288571	0.619469	8.6196	7.93344	4.53669
TGME49_225420	11.1482	13.8493	11.9978	13.8647	9.96745	9.26643	11.2737	11.2418	8.3505
TGME49_225430	8.52964	9.0943	9.73209	23.4841	23.5292	27.6309	19.7173	22.0178	14.6035
TGME49_225435	0.061346	0.050552	0.05343	0.020759	0.00639	4e-06	0.025991	0.012826	0.013417
TGME49_225440	7.15162	6.06663	6.65852	5.78619	6.45424	6.54681	7.54861	7.94962	6.09066
TGME49_225450	9.25444	8.03078	8.82147	12.1108	11.685	11.2738	13.663	14.1974	12.3649
TGME49_225460	0.338069	0.320712	0.158122	0.574004	0.850442	0.597646	0.800408	0.831522	0.652936
TGME49_225470	32.8668	29.6559	26.5857	19.2988	16.995	19.4332	19.872	19.0534	22.3765
TGME49_225480	9.45663	9.33118	10.5417	12.9594	13.9159	14.7316	10.794	10.9087	10.8292
CDPK2	65.9847	73.9616	76.2429	73.9361	75.2789	63.0932	104.684	102.942	117.653
TGME49_225500	62.9081	45.1047	47.5917	72.1362	70.8894	51.4341	47.5473	48.702	40.4999
TGME49_225510	48.4789	46.601	45.1953	53.005	52.4326	55.8723	54.3663	55.4223	44.6419
TGME49_225520	3.28349	4.26949	4.47642	6.61646	5.50328	5.95769	5.62698	5.48431	4.524
TGME49_225530	16.3004	17.8682	20.6822	16.6929	15.921	18.8403	14.5448	14.8664	10.6921
TGME49_225540	236.407	217.465	193.937	196.687	196.428	212.392	307.251	291.112	174.661
TGME49_225550	74.7165	48.825	49.538	58.8822	52.4343	46.0336	53.0789	50.835	50.6251
TGME49_225555	208.954	222.892	190.348	115.938	100.475	96.4894	132.959	122.833	145.624
TGME49_225560	99.4338	135.374	132.863	112.5	119.745	149.449	126.136	119.36	121.945
TGME49_225570	0.859485	0.898275	0.559635	0.427685	0.256032	0.068634	0.766424	0.992776	0.972107
TGME49_225580	28.4628	23.0909	22.9008	9.60784	8.24324	8.80426	20.3702	16.9087	16.7303
TGME49_225590	0.069889	0.505152	0.253353	0.264306	0.148932	0.096195	2.58752	1.85777	0.370471
TGME49_225680	15.0879	26.8238	24.9927	3.34507	3.38821	4.69518	4.97243	4.33036	4.32316
TGME49_225690	22.0947	17.6139	16.9074	22.6379	23.0394	24.3418	14.2073	15.2199	26.5021
TGME49_225710	9.74048	11.6223	12.7974	5.16793	7.10501	7.04671	8.79204	8.71743	7.18388
TGME49_225720	14.0564	14.5914	15.3418	17.4275	17.8615	14.1556	18.3562	19.6122	17.3004
TGME49_225730	53.1419	56.0464	54.7743	55.3068	53.4461	52.8189	79.1454	76.8163	69.5468
TGME49_225745	1.6711	1.46112	1.6569	3.87583	3.24398	2.63009	2.85908	2.84068	3.00021
TGME49_225770	12.795	11.2115	14.0693	6.03841	6.16784	5.46456	13.4556	13.6354	10.4342
TGME49_225780	17.7551	15.6709	18.3272	24.0571	23.908	22.3613	21.0913	22.4343	25.9586
TGME49_225790	74.1682	98.9532	86.2851	69.8335	72.4208	94.5762	105.899	104.248	97.3427
TGME49_225800	7.92906	11.2244	10.7384	9.68897	9.82361	11.9164	11.8598	12.0275	9.79569
TGME49_225810	53.8199	46.9461	55.6877	23.6594	23.7223	26.1714	30.8535	30.9662	24.7053
TGME49_225820	42.3175	33.6507	33.449	19.3684	19.1527	20.329	34.219	32.077	23.1284
TGME49_225830	30.7686	28.6504	27.0609	22.3865	23.1644	30.3878	27.9919	27.4259	30.3498
TGME49_225840	11.8002	13.5648	14.4203	14.5871	15.3635	17.4445	24.8	25.3669	22.8832
TGME49_225850	44.5149	38.7602	44.7641	42.5801	44.5885	46.3979	39.9578	41.4827	31.5966
TGME49_225860	9.32712	6.90977	6.39482	10.2662	10.7981	10.6284	13.5243	13.0599	17.2426
TGME49_225870	64.0811	52.283	57.6129	73.3018	76.3658	86.1257	66.6255	71.4689	67.674
TGME49_225880	18.5628	11.7034	11.058	3.08852	2.39183	2.4631	3.7435	3.40992	4.36724
TGME49_225890	12.3606	11.8048	13.0351	12.7591	12.9291	13.7516	18.4396	18.6555	15.8313
TGME49_225900	22.5983	19.4654	22.6077	39.7058	37.7774	40.8769	34.4757	39.0753	27.9253
TGME49_225905	9.83185	11.4287	10.1857	14.2206	12.7965	17.4081	15.578	13.8986	9.27955
TGME49_225910	28.0102	19.2823	23.6951	44.5085	44.3582	37.5842	31.2228	32.7658	33.6436
TGME49_225920	15.1699	13.2825	12.0327	6.77552	7.17921	8.83503	9.07093	8.73634	7.13438
TPI-I	106.802	68.7445	65.9578	76.9454	69.6571	71.1654	71.1326	65.222	59.6714
TGME49_225940	55.2772	39.7052	36.1287	13.7546	13.7274	14.4929	36.3895	34.3155	26.3859
TGME49_225950	0.482335	0.440074	0.385882	0.099277	0.161336	0.029225	0.364358	0.37368	0.388506
TGME49_225953	0.288861	0.335919	0.277485	0	0	0	0.017846	0.061334	0.103022
TGME49_225955	4.27048	4.52005	0	1.66553	1.30076	1.37616	1.94348	0	1.48196
TGME49_225958	0.974642	0.630023	0.433601	0.205622	0.207649	0.023384	0.266045	0.156346	0.284771
TGME49_225960	9.55068	6.49769	7.8726	14.4673	14.1275	13.6075	11.0573	12.5486	11.7996
MED31	6.74114	9.17802	9.84764	7.08798	6.619	6.24712	10.4767	10.0286	10.8155
TGME49_225980	7.49864	8.98854	10.6518	9.40551	10.6814	9.73653	13.3611	14.6756	16.7202
TGME49_225990	0.770139	1.30701	1.28996	1.46924	1.47928	1.00007	1.0148	0.867528	0.847304
TGME49_226000	59.664	51.7469	53.7109	49.6957	47.3659	39.8739	33.9501	33.3225	38.022
TGME49_226010	55.1583	31.3591	28.3657	25.6462	24.6263	25.7433	11.4767	10.5347	12.5036
TGME49_226020	272.971	243.289	246.326	186.274	180.746	196.394	175.271	170.683	191.303
TGME49_226030	108.103	67.8461	64.9976	66.4923	62.0479	63.7863	69.8795	66.7204	76.0583
TGME49_226040	14.7575	12.97	9.61228	19.3044	18.0602	16.8534	24.6356	22.7831	21.3515
TGME49_226050	15.7914	15.8378	18.2121	12.2834	13.2073	8.84159	20.1333	19.8423	16.5992
TGME49_226060	22.9622	23.0444	25.9728	44.5473	49.4406	51.0157	56.1918	59.5658	52.9983
TGME49_226068	28.0947	24.2535	26.1275	27.4311	26.8282	25.192	30.9036	30.2259	39.8716
TGME49_226072	37.4741	40.8984	44.6625	40.0119	42.078	47.797	61.6865	62.4536	52.0794
TGME49_226080	4.53114	5.23639	7.54677	6.20933	6.14676	8.10049	9.89952	9.96945	12.0312
TGME49_226090	4.48738	5.64736	5.85346	3.78338	3.65347	3.72667	3.18882	3.34571	2.70096
TGME49_226100	3.21515	4.84288	5.70923	0.797622	0.669687	0.824515	1.62682	1.48024	0.963022
TGME49_226110	0.54554	0.80304	0.644592	0.217399	0.170891	0.226278	0.348264	0.340313	0.212669
ALV6	12.0209	9.22541	8.82753	5.34403	6.0001	5.01668	5.23707	5.04819	14.9742
TGME49_226230	0.33924	0.34428	0.200626	0.269431	0.215357	0.126778	0.333841	0.373705	0.241878
TGME49_226240	27.9635	28.771	27.8461	10.5353	9.95775	14.2814	20.4797	17.705	14.3998
TGME49_226245	0.446271	0.70229	0.422021	0.491703	0.260388	0.115978	0.449802	0.411045	0.339449
DDX3X	117.818	105.445	113.189	117.046	118.738	104.418	124.054	125.893	126.921
TGME49_226260	75.8355	67.4696	57.8231	60.3499	55.9468	62.9036	67.4452	66.6681	49.9838
TGME49_226270	20.1155	16.796	16.9583	5.036	4.66673	5.04058	6.69346	7.1441	5.79821
TGME49_226280	54.2557	29.6122	28.7841	21.5368	18.5034	15.3739	26.0884	25.6957	22.2392
TGME49_226290	29.4571	33.428	30.3085	15.2519	15.1502	16.5077	21.7408	19.5694	18.7342
TGME49_226300	2.9591	2.34626	1.9989	1.30503	1.17922	0.425699	2.08462	1.42389	1.59123
TGME49_226310	42.5697	43.2297	42.4232	1.01246	0.946435	1.24869	6.71874	6.38231	18.3391
TGME49_226320	24.9245	25.3859	29.2317	34.4565	36.4936	32.0846	32.0354	31.4121	29.1056
TGME49_226330	0.550563	1.11024	1.37249	0.792801	0.913977	0.719746	0.947661	1.25684	0.95995
TGME49_226340	15.1587	13.6071	15.4819	14.8124	16.0959	13.6501	17.6777	18.3922	25.0592
TGME49_226350	5.83978	6.19815	7.94116	7.80734	7.47355	8.93072	9.42768	9.80635	8.87614
TGME49_226370	15.3528	18.7531	20.8872	18.9294	20.2961	26.2198	23.1193	23.9503	18.8572
TGME49_226380	312.221	248.483	221.148	236.882	225.908	238.39	174.025	170.595	159.485
TGME49_226385	2.49233	2.19695	1.55223	1.74254	1.15109	0.56035	1.67742	1.93532	1.28086
[truncated: 6,294 more rows]
